# Supplementary material for: trans-5,6-Diphenyl­perhydro­pyran-2,4-dione
Source: Acta Crystallogr Sect E Struct Rep Online. 2009 Jan 8;65(Pt 2):o250. doi: 10.1107/S1600536809000087 (PMC2968273; doi:10.1107/S1600536809000087)
Supplement: Supplementary file 2 [file e-65-0o250-Isup2.hkl]

#
# h,k,l, Fc-squared, Fo-squared, sigma(Fo-squared) and status flag
#
data_I
_shelx_title ' Compound X'
_shelx_refln_list_code          4
_shelx_F_calc_maximum       56.62
_exptl_crystal_F_000       560.00
_reflns_d_resolution_high  0.7705
 
loop_
 _symmetry_equiv_pos_as_xyz
 'x, y, z'
 '-x, y+1/2, -z+1/2'
 '-x, -y, -z'
 'x, -y-1/2, z-1/2'
 
_cell_length_a     8.9940
_cell_length_b     8.2310
_cell_length_c    18.9040
_cell_angle_alpha  90.000
_cell_angle_beta  101.412
_cell_angle_gamma  90.000
 
_shelx_F_squared_multiplier     1.000
 
loop_
 _refln_index_h
 _refln_index_k
 _refln_index_l
 _refln_F_squared_calc
 _refln_F_squared_meas
 _refln_F_squared_sigma
 _refln_observed_status
   1   0   0      154.65      132.94      4.41 o
   2   0   0      358.57      468.72     15.16 o
   3   0   0     2941.31     2703.11     84.46 o
   4   0   0      509.85      466.70      8.47 o
   5   0   0     1589.13     1764.96     56.09 o
   6   0   0      199.13      209.80      7.30 o
   7   0   0       16.89       14.65      1.43 o
   8   0   0      117.01      121.77      5.05 o
   9   0   0      103.17      106.33      5.10 o
  10   0   0       35.58       36.15      2.47 o
  11   0   0       30.05       26.08      2.34 o
   1   1   0     1276.71     1146.57     20.58 o
   3   1   0      428.67      451.64      7.27 o
   4   1   0       71.30       74.31      1.86 o
   5   1   0      234.95      221.52      3.27 o
   6   1   0       24.89       30.81      2.36 o
   7   1   0       65.68       71.42      3.34 o
   8   1   0       45.86       45.07      1.77 o
   9   1   0       38.61       43.51      1.89 o
  10   1   0       50.66       48.13      2.19 o
  11   1   0       17.24       19.27      2.57 o
   0   2   0        0.23        1.99      0.57 o
   2   2   0      854.90      857.43     13.67 o
   3   2   0       23.13       18.91      0.41 o
   4   2   0     1009.80     1019.90     14.43 o
   5   2   0      151.52      169.57      3.41 o
   6   2   0        2.42        1.96      0.48 o
   7   2   0       29.51       31.17      0.88 o
   8   2   0        1.99        2.97      1.39 o
   9   2   0        4.52        3.45      0.50 o
  10   2   0       43.86       40.12      2.90 o
  11   2   0        2.30        3.57      1.18 o
   1   3   0     1657.56     1588.04     24.93 o
   2   3   0     1305.91     1314.15     20.65 o
   3   3   0      229.64      249.08      4.12 o
   4   3   0      479.74      504.79      7.90 o
   5   3   0        0.65        0.54      0.43 o
   6   3   0      128.39      132.33      2.07 o
   7   3   0        2.33        1.77      0.33 o
   8   3   0       56.55       54.74      1.56 o
   9   3   0       16.24       16.44      1.17 o
  10   3   0       12.36       13.43      1.99 o
   0   4   0      206.59      224.52      5.32 o
   1   4   0        0.09        1.05      0.37 o
   2   4   0      253.11      269.98      4.45 o
   3   4   0        4.42        5.74      0.42 o
   4   4   0      314.10      323.43      4.87 o
   5   4   0      163.45      176.33      3.62 o
   6   4   0       15.51       14.29      0.43 o
   7   4   0        1.32        1.81      0.18 o
   8   4   0       54.66       48.18      1.75 o
   9   4   0        0.00        0.21      0.61 o
  10   4   0        0.72        0.93      1.15 o
   1   5   0     1024.40     1062.51     19.48 o
   2   5   0      187.16      183.00      3.28 o
   3   5   0       21.75       20.97      0.68 o
   4   5   0      133.01      130.26      2.45 o
   5   5   0       60.97       67.68      1.32 o
   6   5   0      220.52      223.44      4.85 o
   7   5   0        9.55        6.33      0.37 o
   8   5   0        5.99        3.18      0.62 o
   9   5   0       15.10       15.59      1.33 o
  10   5   0        0.06        1.05      1.17 o
   0   6   0       15.26       11.05      0.84 o
   1   6   0       94.58      101.47      2.07 o
   2   6   0       13.93       10.89      0.56 o
   3   6   0      726.91      776.08     13.00 o
   4   6   0        1.27        2.94      0.48 o
   5   6   0       23.70       22.80      1.55 o
   6   6   0       88.23       82.18      1.95 o
   7   6   0        6.77        4.92      0.50 o
   8   6   0        0.94       -0.70      0.83 o
   9   6   0        0.53        1.56      0.89 o
   1   7   0        7.18        5.40      0.52 o
   2   7   0        0.43        0.87      0.57 o
   3   7   0        4.65        2.97      0.53 o
   4   7   0      179.70      186.42      4.46 o
   5   7   0      217.75      211.57      4.89 o
   6   7   0        0.05       -0.22      0.48 o
   7   7   0       10.98       12.45      0.92 o
   8   7   0        1.74        2.29      1.12 o
   0   8   0        0.46       -1.63      1.09 o
   1   8   0       35.14       37.16      1.59 o
   2   8   0       54.66       55.64      2.30 o
   3   8   0        8.22        9.99      1.21 o
   4   8   0       14.80       10.49      0.82 o
   5   8   0        0.58       -0.79      0.93 o
   6   8   0        0.95        0.02      0.77 o
   7   8   0        4.80        6.42      1.23 o
   1   9   0       34.78       42.46      2.07 o
   2   9   0       25.96       24.02      1.42 o
   3   9   0       49.85       41.56      1.93 o
   4   9   0        0.13       -1.27      0.85 o
   5   9   0        6.48        7.51      1.51 o
   6   9   0       11.95       11.64      1.15 o
   0  10   0        5.38        3.26      1.40 o
   1  10   0        9.92       10.92      1.14 o
   2  10   0        3.48       -0.41      1.07 o
   3  10   0        0.58        2.11      0.91 o
   4  10   0        2.29        2.61      1.09 o
 -11   1   1        4.27        4.22      2.60 o
 -10   1   1        5.10        4.43      0.90 o
  -9   1   1        0.65        0.53      0.67 o
  -8   1   1      157.66      163.52      2.88 o
  -7   1   1       48.57       43.38      1.34 o
  -6   1   1        5.23        4.81      0.65 o
  -5   1   1      152.67      157.09      2.42 o
  -4   1   1      667.57      649.03      8.36 o
  -3   1   1      132.50      132.67      1.82 o
   0   1   1       21.26       20.62      0.91 o
   3   1   1       34.68       31.72      1.93 o
   4   1   1       24.48       24.84      0.92 o
   5   1   1      526.16      578.08      8.25 o
   6   1   1       43.74       46.98      0.98 o
   7   1   1       48.64       50.40      1.48 o
   8   1   1      135.31      127.62      8.93 o
   9   1   1        1.23       -0.72      1.25 o
  10   1   1        3.35        3.10      0.89 o
  11   1   1        9.01        8.92      1.19 o
 -11   2   1        8.52        9.87      1.55 o
 -10   2   1       37.88       44.37      2.67 o
  -9   2   1       63.64       64.09      6.44 o
  -8   2   1        3.65        1.91      0.29 o
  -7   2   1      123.22      136.13      2.33 o
  -6   2   1       20.90       23.87      1.35 o
  -5   2   1        1.22        1.13      0.57 o
  -4   2   1      541.02      583.63      9.35 o
  -3   2   1     2497.27     2519.16     45.42 o
  -2   2   1     3075.89     2893.72     89.90 o
   0   2   1      967.15      868.80     19.36 o
   2   2   1     1030.13      944.18     17.08 o
   3   2   1      817.33      809.87     19.81 o
   4   2   1     1042.55     1118.22     15.72 o
   5   2   1      177.18      168.35      3.41 o
   6   2   1       77.46       77.24      1.53 o
   7   2   1       26.01       24.68      0.63 o
   8   2   1        2.45        1.71      0.36 o
   9   2   1       33.04       36.57      3.55 o
  10   2   1       56.39       54.47      3.44 o
  11   2   1        8.73        7.10      1.34 o
 -11   3   1        0.89       -2.36      1.58 o
 -10   3   1        3.46        3.47      1.06 o
  -9   3   1       41.69       37.05      2.95 o
  -8   3   1       39.62       40.60      1.13 o
  -7   3   1       11.20        8.60      0.51 o
  -6   3   1       35.39       39.35      0.87 o
  -5   3   1       40.48       38.92      1.60 o
  -4   3   1      143.09      153.84      2.40 o
  -3   3   1      297.60      305.86      4.91 o
  -2   3   1       52.77       58.13      1.69 o
  -1   3   1      310.33      312.14      7.87 o
   0   3   1       88.60       90.21      1.94 o
   1   3   1       69.77       69.21      1.78 o
   2   3   1      439.59      425.30      6.74 o
   3   3   1      116.18      131.66      2.13 o
   4   3   1       71.49       89.97      3.09 o
   5   3   1       30.56       32.63      1.19 o
   6   3   1        1.45        2.42      0.58 o
   7   3   1       11.86       12.75      1.26 o
   8   3   1       10.95       11.85      0.63 o
   9   3   1      142.35      144.89      3.79 o
  10   3   1        0.08        2.07      1.09 o
 -10   4   1       30.99       36.94      2.67 o
  -9   4   1        3.31        2.41      0.52 o
  -8   4   1        0.52       -0.56      0.37 o
  -7   4   1      125.84      117.23      6.58 o
  -6   4   1      238.08      256.78      3.96 o
  -5   4   1       25.31       22.51      0.58 o
  -4   4   1       21.95       23.01      0.61 o
  -3   4   1      698.50      750.29     12.02 o
  -2   4   1      495.18      482.89     11.12 o
  -1   4   1      158.31      180.10      4.36 o
   0   4   1     1161.55     1198.60     18.71 o
   1   4   1     1169.46     1139.01     17.96 o
   2   4   1       24.72       34.26      0.93 o
   3   4   1      120.70      136.40      2.40 o
   4   4   1      629.81      656.40      9.53 o
   5   4   1        0.35        0.51      0.53 o
   6   4   1       70.81       63.76      2.03 o
   7   4   1       55.63       53.98      1.10 o
   8   4   1        0.02        2.68      0.55 o
   9   4   1      118.79      129.00      3.69 o
  10   4   1        8.77       10.25      1.82 o
 -10   5   1        7.70        9.78      1.49 o
  -9   5   1       21.65       26.51      1.78 o
  -8   5   1       19.91       14.47      0.89 o
  -7   5   1        5.56        4.45      0.36 o
  -6   5   1       18.69       17.39      0.67 o
  -5   5   1      235.22      234.53      3.89 o
  -4   5   1      192.26      170.34      3.17 o
  -3   5   1       27.68       30.91      0.88 o
  -2   5   1      338.17      353.53      5.97 o
  -1   5   1     1603.33     1690.46     26.49 o
   0   5   1       30.89       27.87      0.84 o
   1   5   1        3.50        6.81      0.49 o
   2   5   1      301.04      285.07      4.89 o
   3   5   1       87.07       75.38      1.62 o
   4   5   1       76.67       73.21      1.52 o
   5   5   1       32.65       29.61      2.89 o
   6   5   1      175.09      181.36     12.35 o
   7   5   1      100.92       97.38      2.12 o
   8   5   1       12.78       13.81      0.87 o
   9   5   1        2.85        4.59      1.08 o
  10   5   1        1.31        4.71      1.84 o
  -9   6   1        2.03        1.72      0.87 o
  -8   6   1        7.73        5.58      1.28 o
  -7   6   1        0.08       -0.17      0.26 o
  -6   6   1      144.75      138.92      2.86 o
  -5   6   1      128.12      119.01      2.72 o
  -4   6   1       41.29       37.91      1.09 o
  -3   6   1        6.80        5.87      0.45 o
  -2   6   1       33.80       26.85      0.87 o
  -1   6   1       18.89       20.00      0.75 o
   0   6   1      320.96      335.00      5.98 o
   1   6   1       35.22       36.77      1.08 o
   2   6   1      177.26      173.77      3.44 o
   3   6   1       67.50       65.97      1.59 o
   4   6   1       51.32       56.69      1.34 o
   5   6   1        2.99        2.26      0.48 o
   6   6   1        2.88        1.31      0.31 o
   7   6   1        0.04        0.00      0.22 o
   8   6   1        1.45       -0.50      1.09 o
   9   6   1       24.11       32.75      2.19 o
  -8   7   1        2.82        5.62      1.11 o
  -7   7   1       21.71       22.36      1.32 o
  -6   7   1        7.20        5.82      0.56 o
  -5   7   1       10.01       12.13      0.75 o
  -4   7   1       18.89       15.52      0.77 o
  -3   7   1        0.35        0.07      0.44 o
  -2   7   1      515.63      543.65      9.79 o
  -1   7   1       16.86       16.04      0.71 o
   0   7   1       74.08       66.65      1.60 o
   1   7   1       24.85       24.71      0.88 o
   2   7   1      299.56      314.15      5.96 o
   3   7   1      280.77      278.17      6.23 o
   4   7   1       41.53       48.90      1.50 o
   5   7   1        0.23        0.87      0.41 o
   6   7   1        1.09       -0.11      0.50 o
   7   7   1        1.98        3.57      1.06 o
   8   7   1       10.04        9.01      1.54 o
  -7   8   1        0.01        0.54      1.05 o
  -6   8   1        0.02        0.17      0.87 o
  -5   8   1        0.20       -0.43      0.52 o
  -4   8   1       33.74       33.94      1.52 o
  -3   8   1        0.20        0.61      0.83 o
  -2   8   1        4.14        1.86      0.73 o
  -1   8   1        4.55        3.26      0.88 o
   0   8   1       87.15       94.54      3.27 o
   1   8   1       20.87       22.67      1.24 o
   2   8   1        1.03        0.93      0.89 o
   3   8   1       19.57       22.23      1.36 o
   4   8   1       64.28       59.11      2.30 o
   5   8   1       24.09       29.22      1.41 o
   6   8   1        5.97        5.04      0.73 o
   7   8   1       13.33       11.87      1.83 o
  -6   9   1       31.17       33.45      1.78 o
  -5   9   1        0.14       -0.61      0.72 o
  -4   9   1        0.03        0.89      0.78 o
  -3   9   1        0.17        1.78      0.85 o
  -2   9   1        7.49       10.34      1.14 o
  -1   9   1       32.91       40.42      1.90 o
   0   9   1        0.03        1.53      0.83 o
   1   9   1        0.74        0.79      0.83 o
   2   9   1       11.45       13.77      1.28 o
   3   9   1        0.00       -0.11      0.96 o
   4   9   1        0.07       -1.06      0.72 o
   5   9   1        2.02        3.75      1.41 o
   6   9   1       18.76       19.91      2.21 o
  -4  10   1        0.04       -0.56      0.87 o
  -3  10   1        0.66        0.93      0.87 o
  -2  10   1        2.35        2.84      1.12 o
  -1  10   1        1.21        4.28      0.97 o
   0  10   1       35.08       37.16      2.10 o
   1  10   1       10.53       12.26      1.34 o
   2  10   1        0.64        1.22      0.85 o
   3  10   1        5.71        7.23      1.08 o
 -11   0   2        0.34        0.09      1.09 o
 -10   0   2        1.47        1.66      1.00 o
  -9   0   2        0.66        0.24      0.92 o
  -8   0   2       25.32       26.65      1.88 o
  -7   0   2        6.29        4.96      0.92 o
  -6   0   2      101.03      109.92      2.25 o
  -5   0   2      766.25      737.31     13.44 o
  -4   0   2      228.00      224.80      4.34 o
  -3   0   2     2386.37     2139.49     47.07 o
  -1   0   2       51.39       58.39      1.14 o
   1   0   2     1526.74     1148.48     20.88 o
   2   0   2        6.00       10.02      0.32 o
   3   0   2     1843.56     1767.70     55.74 o
   4   0   2      908.76      943.12     17.20 o
   5   0   2       85.60       77.34      3.28 o
   6   0   2        2.25        1.31      1.11 o
   7   0   2       29.02       22.45      1.50 o
   8   0   2       60.24       59.25      3.16 o
   9   0   2        1.16        2.84      1.07 o
  10   0   2        8.28        5.17      1.61 o
  11   0   2       16.40       16.04      2.02 o
 -11   1   2        6.46        6.48      2.75 o
 -10   1   2        1.47        1.36      1.94 o
  -9   1   2       34.40       30.70      1.44 o
  -8   1   2        3.81        4.02      1.72 o
  -7   1   2        1.67        1.75      0.33 o
  -6   1   2       60.35       69.63      1.33 o
  -5   1   2      379.67      349.90      4.30 o
  -4   1   2      529.59      515.62      6.75 o
  -3   1   2       60.89       41.17      0.72 o
  -2   1   2       34.31       43.28      1.13 o
   0   1   2      878.25      749.71     11.84 o
   3   1   2       14.80       20.93      0.45 o
   4   1   2       21.02       25.14      0.57 o
   5   1   2        0.16        0.30      0.22 o
   6   1   2       52.04       65.15      1.28 o
   7   1   2       13.40       15.85      1.89 o
   8   1   2        0.03        0.85      0.81 o
   9   1   2       45.84       40.71      1.79 o
  10   1   2       52.26       55.31      7.53 o
  11   1   2        0.15       -0.63      0.83 o
 -11   2   2        0.94        0.54      1.13 o
 -10   2   2        8.49        6.54      1.12 o
  -9   2   2       21.05       23.46      0.74 o
  -8   2   2       32.56       29.14      0.94 o
  -7   2   2       29.84       27.32      0.68 o
  -6   2   2        0.17        0.09      0.32 o
  -5   2   2      378.10      348.81      5.11 o
  -4   2   2      148.85      171.14      2.61 o
  -3   2   2       41.54       41.13      0.83 o
  -2   2   2      360.18      338.87      5.47 o
  -1   2   2     2723.27     2507.30     78.07 o
   0   2   2     3080.99     2805.01     87.02 o
   2   2   2     1056.88      959.19     17.43 o
   3   2   2       86.93       83.18      2.00 o
   4   2   2      355.60      401.92      5.74 o
   5   2   2      158.58      163.74      2.84 o
   6   2   2        0.73        0.24      0.56 o
   7   2   2       11.89       12.22      0.45 o
   8   2   2        4.47        5.91      0.46 o
   9   2   2       51.14       43.44      2.65 o
  10   2   2       32.04       36.09      2.80 o
  11   2   2        2.50        5.04      1.68 o
 -11   3   2        1.41        5.21      1.21 o
 -10   3   2        4.37        4.18      1.18 o
  -9   3   2       24.11       25.37      2.48 o
  -8   3   2       59.70       64.04      1.62 o
  -7   3   2       60.59       55.14      1.13 o
  -6   3   2       66.48       69.87      1.22 o
  -5   3   2       25.57       38.97      0.77 o
  -4   3   2        0.46        0.28      0.26 o
  -3   3   2      251.20      221.41      3.68 o
  -2   3   2     1784.59     1826.05     32.91 o
  -1   3   2      611.18      560.51      8.83 o
   0   3   2     1672.27     1613.16     26.26 o
   1   3   2      108.08       97.67      1.73 o
   2   3   2      121.06      118.19      2.11 o
   3   3   2     2058.23     2074.33     32.46 o
   4   3   2       16.19       22.84      1.90 o
   5   3   2        0.37        0.26      0.31 o
   6   3   2       94.77       93.94      2.65 o
   7   3   2        2.10        1.00      0.45 o
   8   3   2       38.41       38.76      1.35 o
   9   3   2       13.20       12.07      0.74 o
  10   3   2       30.04       30.44      2.52 o
 -10   4   2        0.27        0.46      1.05 o
  -9   4   2        1.27        1.00      0.68 o
  -8   4   2        8.95        6.17      0.53 o
  -7   4   2      104.64      100.46      1.72 o
  -6   4   2       77.19       73.68      4.89 o
  -5   4   2        1.80        1.54      0.27 o
  -4   4   2        3.15        3.81      0.34 o
  -3   4   2       44.02       61.48      1.26 o
  -2   4   2     1159.18     1185.40     18.65 o
  -1   4   2       13.69       14.12      0.59 o
   0   4   2       44.95       33.30      0.79 o
   1   4   2        2.28        0.85      0.35 o
   2   4   2        9.98       13.20      0.47 o
   3   4   2       23.94       20.88      0.60 o
   4   4   2       23.34       17.66      1.41 o
   5   4   2       20.05       23.37      0.94 o
   6   4   2       41.52       38.05      1.61 o
   7   4   2       24.21       24.16      0.69 o
   8   4   2      123.58      124.67      3.55 o
   9   4   2       27.74       27.36      2.42 o
  10   4   2        0.09        2.00      1.17 o
 -10   5   2        0.08       -0.39      1.40 o
  -9   5   2        2.78        1.35      0.67 o
  -8   5   2        0.64        0.04      0.57 o
  -7   5   2        4.20        3.56      0.34 o
  -6   5   2        0.38        0.49      0.73 o
  -5   5   2       84.44       83.12      4.68 o
  -4   5   2       32.47       29.83      0.81 o
  -3   5   2       54.75       54.66      1.22 o
  -2   5   2        0.71        2.97      0.85 o
  -1   5   2      886.33      939.69     14.94 o
   0   5   2       81.61       91.23      1.88 o
   1   5   2        5.03        6.60      1.18 o
   2   5   2       54.33       69.74      1.56 o
   3   5   2        2.53        3.25      0.37 o
   4   5   2       16.71       15.71      0.55 o
   5   5   2       17.47       17.27      0.58 o
   6   5   2       49.30       46.00      1.14 o
   7   5   2       20.31       17.49      0.55 o
   8   5   2       19.81       14.94      0.87 o
   9   5   2       12.81        9.87      1.14 o
  -9   6   2       21.43       32.97      2.31 o
  -8   6   2        2.36        1.90      0.91 o
  -7   6   2        5.20        4.92      0.41 o
  -6   6   2        0.35        1.64      0.44 o
  -5   6   2       12.46       11.40      0.52 o
  -4   6   2        4.91        3.94      0.44 o
  -3   6   2       37.49       30.34      0.87 o
  -2   6   2        0.33        0.68      0.46 o
  -1   6   2       71.11       69.74      1.64 o
   0   6   2       61.65       56.69      1.34 o
   1   6   2       34.59       36.26      1.01 o
   2   6   2       23.07       18.52      0.72 o
   3   6   2      194.39      194.15      3.77 o
   4   6   2        3.09        3.16      0.40 o
   5   6   2      194.87      180.61      3.51 o
   6   6   2       37.03       39.01      1.11 o
   7   6   2        0.53        1.35      0.43 o
   8   6   2        0.36        0.24      0.81 o
   9   6   2        4.57        3.97      0.93 o
  -8   7   2        4.78        4.96      1.56 o
  -7   7   2        2.43        1.00      0.52 o
  -6   7   2       13.41       11.80      0.71 o
  -5   7   2       43.19       39.24      1.34 o
  -4   7   2        0.00       -0.59      0.46 o
  -3   7   2        2.91        4.16      0.55 o
  -2   7   2       18.89       19.13      0.82 o
  -1   7   2        0.33        0.22      0.59 o
   0   7   2        0.03        1.37      0.46 o
   1   7   2       46.60       40.78      1.13 o
   2   7   2        4.94        6.21      0.54 o
   3   7   2      153.79      140.47      3.32 o
   4   7   2       11.46        8.79      0.69 o
   5   7   2       15.00       16.46      0.80 o
   6   7   2       10.62        9.40      0.66 o
   7   7   2        7.23        4.77      1.16 o
   8   7   2       20.03       14.65      1.61 o
  -7   8   2       19.54       21.27      2.24 o
  -6   8   2        0.19        0.87      0.77 o
  -5   8   2       13.38       13.05      1.11 o
  -4   8   2       10.84        8.76      0.91 o
  -3   8   2        0.61        0.79      0.76 o
  -2   8   2        6.25        6.42      0.88 o
  -1   8   2       85.36       90.86      3.11 o
   0   8   2        6.29        4.83      0.94 o
   1   8   2        4.45        4.57      0.80 o
   2   8   2        0.28        1.51      0.83 o
   3   8   2       60.51       67.04      2.37 o
   4   8   2       98.31       87.59      2.45 o
   5   8   2       12.33       14.65      1.14 o
   6   8   2        0.33        1.13      0.87 o
   7   8   2        8.45       11.05      1.86 o
  -6   9   2        4.58        6.21      0.88 o
  -5   9   2        0.09        0.09      0.72 o
  -4   9   2        2.70        4.31      1.01 o
  -3   9   2       17.22       13.95      1.19 o
  -2   9   2        7.82        5.58      0.88 o
  -1   9   2        3.00        2.92      1.15 o
   0   9   2       16.28       16.72      1.45 o
   1   9   2       32.51       40.01      1.83 o
   2   9   2       14.14       14.87      1.12 o
   3   9   2        1.10        3.38      0.86 o
   4   9   2        2.33        1.48      0.93 o
   5   9   2        1.16        2.05      0.94 o
  -4  10   2        6.22        6.10      1.02 o
  -3  10   2        0.08        0.89      0.80 o
  -2  10   2        0.53        0.15      0.83 o
  -1  10   2        8.70        6.57      1.10 o
   0  10   2        0.05        0.83      1.09 o
   1  10   2        0.07        2.09      1.03 o
   2  10   2       10.32       15.48      1.40 o
   3  10   2        5.16        3.30      1.29 o
 -11   1   3        6.21        9.36      1.04 o
 -10   1   3        4.63        2.86      0.78 o
  -9   1   3        9.22        9.91      1.12 o
  -8   1   3        7.92        8.32      0.39 o
  -7   1   3      154.04      152.20      3.77 o
  -6   1   3        0.15        0.37      0.12 o
  -5   1   3      267.30      272.29      3.42 o
  -4   1   3      125.95      116.42      1.64 o
  -3   1   3       81.63       87.39      1.29 o
  -2   1   3      820.85      757.26     10.74 o
  -1   1   3      124.99      124.57      4.17 o
   0   1   3      636.84      571.81      9.08 o
   2   1   3      283.50      279.19      3.75 o
   3   1   3      129.59      123.03      1.72 o
   4   1   3      272.20      283.16      3.75 o
   5   1   3       57.01       72.35      2.76 o
   6   1   3       17.85       18.14      1.43 o
   7   1   3       36.54       33.36      0.75 o
   8   1   3       25.89       22.95      1.34 o
   9   1   3        0.06       -0.32      0.70 o
  10   1   3        0.30        0.77      0.75 o
  11   1   3        0.06       -0.98      0.80 o
 -11   2   3        0.74        0.46      1.07 o
 -10   2   3        0.24        1.90      0.90 o
  -9   2   3        5.71        5.08      1.36 o
  -8   2   3        6.44        5.83      0.58 o
  -7   2   3      237.00      252.13      4.45 o
  -6   2   3      215.96      221.15      3.27 o
  -5   2   3       21.56       22.84      0.48 o
  -4   2   3      545.35      540.28      7.71 o
  -3   2   3      541.56      551.88      8.01 o
  -2   2   3     1988.77     1951.00     34.94 o
  -1   2   3     3190.58     2995.12     46.42 o
   0   2   3     2943.91     2822.41     50.37 o
   1   2   3      400.47      368.38      5.89 o
   2   2   3      197.41      191.03      2.90 o
   3   2   3      226.24      267.13      3.88 o
   4   2   3       19.88       22.32      0.62 o
   5   2   3       16.71       17.33      1.56 o
   6   2   3       53.34       46.89      1.09 o
   7   2   3       32.63       33.15      0.77 o
   8   2   3      114.04      113.22      2.50 o
   9   2   3       70.09       71.15      4.09 o
  10   2   3       11.64       10.02      1.57 o
 -11   3   3        1.33        0.50      1.07 o
 -10   3   3       16.23       17.92      1.82 o
  -9   3   3        4.93        4.00      0.45 o
  -8   3   3       17.08       17.52      0.98 o
  -7   3   3       29.31       26.20      1.07 o
  -6   3   3       67.87       72.88      1.24 o
  -5   3   3      231.55      232.39      3.52 o
  -4   3   3      587.97      620.47      8.83 o
  -3   3   3      224.76      227.12      3.83 o
  -2   3   3       91.66       80.94      1.57 o
  -1   3   3     2657.61     2607.91     57.47 o
   0   3   3       48.04       42.76      1.04 o
   1   3   3        1.53        3.13      0.34 o
   2   3   3     1373.13     1526.15     23.73 o
   3   3   3       71.58       80.11      1.76 o
   4   3   3        0.75        1.37      0.99 o
   5   3   3        0.41        0.35      0.31 o
   6   3   3       47.39       41.73      2.54 o
   7   3   3       12.32       11.22      1.69 o
   8   3   3        5.43        3.85      0.36 o
   9   3   3       84.27       88.56      4.57 o
  10   3   3       33.02       19.05      1.83 o
 -10   4   3        8.92       14.72      1.93 o
  -9   4   3        6.63        4.49      1.02 o
  -8   4   3       26.39       24.99      0.65 o
  -7   4   3       21.49       28.17      0.69 o
  -6   4   3       27.94       27.30      0.67 o
  -5   4   3        5.33        9.76      0.41 o
  -4   4   3      236.41      241.80      4.13 o
  -3   4   3      109.49      108.08      1.99 o
  -2   4   3      974.36      994.00     15.71 o
  -1   4   3        1.24        1.29      0.37 o
   0   4   3      586.16      628.48     10.09 o
   1   4   3       45.73       47.57      1.06 o
   2   4   3      260.65      293.18      4.91 o
   3   4   3        2.90        2.02      0.48 o
   4   4   3       21.79       23.23      1.62 o
   5   4   3        8.20        6.92      0.32 o
   6   4   3        5.87        3.11      0.45 o
   7   4   3      100.60       97.10      2.85 o
   8   4   3      101.20      100.54      3.18 o
   9   4   3        5.68        5.58      1.21 o
  10   4   3        0.10        1.51      1.18 o
 -10   5   3        1.66        2.97      1.54 o
  -9   5   3        4.60        2.61      0.98 o
  -8   5   3        5.44        3.00      0.39 o
  -7   5   3        0.05        0.00      0.22 o
  -6   5   3      132.19      128.43      2.39 o
  -5   5   3        0.38        1.06      0.32 o
  -4   5   3        6.29        4.58      0.78 o
  -3   5   3        0.32        1.04      0.61 o
  -2   5   3       53.12       53.60      1.26 o
  -1   5   3      207.55      222.01      3.95 o
   0   5   3      194.27      181.82      7.61 o
   1   5   3       71.29       67.13      1.48 o
   2   5   3        1.64        0.80      0.48 o
   3   5   3       39.72       36.04      0.95 o
   4   5   3      362.47      361.52      5.77 o
   5   5   3       35.48       37.30      1.15 o
   6   5   3        7.06        9.40      0.40 o
   7   5   3       63.28       64.61      1.43 o
   8   5   3       13.27       17.73      1.06 o
   9   5   3        7.62        8.54      1.45 o
  -9   6   3       16.15       13.46      1.41 o
  -8   6   3        0.46        2.00      0.87 o
  -7   6   3       19.09       17.97      0.75 o
  -6   6   3       57.11       49.35      1.25 o
  -5   6   3       71.61       61.85      1.39 o
  -4   6   3       13.59       13.19      0.64 o
  -3   6   3       10.34        9.54      0.54 o
  -2   6   3       53.44       50.57      2.49 o
  -1   6   3       17.85       17.42      0.74 o
   0   6   3        3.15        2.35      0.40 o
   1   6   3        6.57        5.67      0.50 o
   2   6   3      195.70      200.71      3.83 o
   3   6   3       62.48       56.41      1.47 o
   4   6   3       47.49       45.81      1.20 o
   5   6   3        0.00        0.30      0.39 o
   6   6   3        1.03        1.09      0.39 o
   7   6   3        2.73        1.66      0.48 o
   8   6   3        4.62        7.90      1.39 o
  -8   7   3        0.03       -0.63      1.46 o
  -7   7   3       10.08        8.93      0.92 o
  -6   7   3        0.10        0.41      0.44 o
  -5   7   3       11.85        7.84      0.68 o
  -4   7   3       16.82       16.12      0.82 o
  -3   7   3       16.20       10.65      0.76 o
  -2   7   3        0.17        1.37      0.42 o
  -1   7   3       10.89       10.08      0.62 o
   0   7   3        2.95        3.92      0.52 o
   1   7   3      112.78      113.57      2.59 o
   2   7   3       53.06       56.90      1.55 o
   3   7   3        2.78        2.14      0.61 o
   4   7   3       36.94       35.42      1.28 o
   5   7   3        1.51        1.46      0.50 o
   6   7   3        0.53       -0.26      0.50 o
   7   7   3        8.01       10.05      1.60 o
   8   7   3        4.50        5.78      1.19 o
  -7   8   3        3.79        4.47      1.28 o
  -6   8   3        2.25        0.87      0.67 o
  -5   8   3        1.56        4.05      0.94 o
  -4   8   3        7.68        4.61      0.80 o
  -3   8   3        2.64        1.77      0.75 o
  -2   8   3        4.21        4.18      1.05 o
  -1   8   3        1.35        1.66      0.75 o
   0   8   3        1.04        1.39      0.74 o
   1   8   3        0.00       -0.43      1.00 o
   3   8   3       26.56       29.68      1.48 o
   4   8   3       45.72       38.48      1.68 o
   5   8   3        0.55        0.83      0.63 o
   6   8   3        0.75       -0.32      0.85 o
   7   8   3        1.05       -1.00      1.16 o
  -6   9   3        3.56        1.03      0.78 o
  -5   9   3        5.43        5.04      0.88 o
  -4   9   3        4.67        2.42      0.90 o
  -3   9   3        3.98        4.05      0.87 o
  -2   9   3       13.97       14.44      1.21 o
  -1   9   3        0.45        1.77      0.81 o
   0   9   3        3.44        3.13      0.83 o
   1   9   3        0.73        0.72      1.16 o
   2   9   3       19.20       18.72      1.25 o
   3   9   3       53.98       57.11      2.61 o
   4   9   3       28.30       32.48      1.81 o
   5   9   3        0.01        0.79      0.72 o
  -4  10   3        0.17        0.92      0.88 o
  -3  10   3        2.77        0.76      1.00 o
  -2  10   3        3.93        0.04      0.90 o
  -1  10   3        2.58        1.87      0.89 o
   0  10   3       16.04       15.34      1.28 o
   1  10   3        6.88        7.01      1.16 o
   2  10   3       13.90       12.89      1.21 o
   3  10   3        0.00        0.83      1.15 o
 -11   0   4        0.26        3.68      1.11 o
 -10   0   4        1.38        2.98      1.37 o
  -9   0   4      163.36      158.49      6.70 o
  -8   0   4      104.06      112.38      2.38 o
  -7   0   4      240.37      228.46      4.51 o
  -6   0   4      362.08      373.83      7.22 o
  -5   0   4      162.86      185.66      3.56 o
  -4   0   4      830.81      798.35     14.77 o
  -3   0   4      186.63      196.11      3.79 o
   2   0   4      248.58      263.12      5.00 o
   3   0   4      404.71      380.90      7.11 o
   4   0   4      891.91      894.46     16.47 o
   5   0   4       73.82       90.32      1.86 o
   6   0   4        2.41        3.38      0.14 o
   7   0   4       15.90       16.42      1.36 o
   8   0   4        2.89        4.73      1.42 o
   9   0   4       17.82       19.29      1.64 o
  10   0   4        8.86        9.12      1.49 o
 -11   1   4       16.94       18.86      2.69 o
 -10   1   4        1.72        2.61      0.74 o
  -9   1   4       28.27       24.82      0.66 o
  -8   1   4        4.17        3.53      0.68 o
  -7   1   4        0.41        0.96      0.32 o
  -6   1   4        0.14        0.04      0.36 o
  -5   1   4       27.98       28.03      0.47 o
  -4   1   4      291.39      296.21      3.98 o
  -3   1   4       13.44       17.20      0.40 o
  -2   1   4      545.20      537.48      8.72 o
   0   1   4      852.51      797.43     17.80 o
   2   1   4        7.34        4.34      0.31 o
   3   1   4     1177.06     1282.38     16.55 o
   4   1   4      207.66      220.21      2.72 o
   5   1   4       22.31       24.77      0.49 o
   6   1   4       36.53       37.65      1.44 o
   7   1   4        2.99        3.60      0.21 o
   8   1   4        6.11        3.55      0.72 o
   9   1   4        0.55        0.32      0.80 o
  10   1   4        0.08       -0.50      0.75 o
 -11   2   4        0.94       -0.24      0.94 o
 -10   2   4        6.22        4.53      1.17 o
  -9   2   4       43.76       43.32      3.55 o
  -8   2   4       16.62       17.33      0.70 o
  -7   2   4        0.17        0.64      0.23 o
  -6   2   4      220.47      206.36      3.09 o
  -5   2   4      336.24      333.09      4.87 o
  -4   2   4        9.30       10.17      0.39 o
  -3   2   4      698.18      668.68      9.51 o
  -2   2   4     1220.26     1161.02     18.22 o
  -1   2   4     1184.63     1133.53     17.78 o
   0   2   4      722.55      667.20     10.66 o
   1   2   4     1873.79     1810.87     28.37 o
   2   2   4     1010.64     1138.85     16.04 o
   3   2   4      267.15      266.11      3.91 o
   4   2   4       99.40      106.55      1.69 o
   5   2   4       26.45       29.99      0.69 o
   6   2   4        7.33        9.50      0.41 o
   7   2   4       18.40       17.31      0.81 o
   8   2   4       11.79       10.23      1.70 o
   9   2   4        3.32        2.64      1.31 o
  10   2   4        9.31       11.87      1.64 o
 -11   3   4       12.57       13.84      1.63 o
 -10   3   4        1.28        0.26      1.09 o
  -9   3   4        4.39        4.17      0.45 o
  -8   3   4       72.56       69.65      2.82 o
  -7   3   4      350.93      348.02      5.31 o
  -6   3   4       84.03       89.07      1.54 o
  -5   3   4       14.24       19.60      0.58 o
  -4   3   4       23.69       16.43      0.46 o
  -3   3   4      127.36      147.35      2.56 o
  -2   3   4       63.04       43.86      1.58 o
  -1   3   4      259.35      253.23      4.20 o
   0   3   4        0.12        1.17      0.33 o
   1   3   4      114.95      112.11      2.37 o
   2   3   4       14.59       11.16      0.46 o
   3   3   4     1551.56     1624.42     25.27 o
   4   3   4      430.99      489.30      7.96 o
   5   3   4       49.36       50.44      1.45 o
   6   3   4       28.08       25.71      0.56 o
   7   3   4        7.82        8.23      0.52 o
   8   3   4       88.66       98.16      7.57 o
   9   3   4        7.26        8.73      1.63 o
  10   3   4        8.69        4.94      1.35 o
 -10   4   4       11.00       19.83      2.08 o
  -9   4   4        0.03        0.24      0.41 o
  -8   4   4       34.16       32.48      0.80 o
  -7   4   4       94.05       89.32      1.69 o
  -6   4   4       88.03       92.05      1.72 o
  -5   4   4      378.12      360.22      5.52 o
  -4   4   4       35.41       29.43      0.96 o
  -3   4   4     1412.32     1465.86     23.77 o
  -2   4   4      361.35      348.99      5.80 o
  -1   4   4      706.67      718.06     11.49 o
   0   4   4       31.41       36.13      0.87 o
   1   4   4        4.67        7.11      0.45 o
   2   4   4     1258.26     1269.46     19.87 o
   3   4   4       56.47       67.28      1.94 o
   4   4   4       63.30       57.28      1.07 o
   5   4   4      116.73      120.86      2.24 o
   6   4   4        0.38        1.09      0.49 o
   7   4   4        1.81        1.54      0.17 o
   8   4   4       33.78       30.24      1.12 o
   9   4   4       33.37       34.87      2.59 o
  10   4   4        1.28        4.03      1.71 o
 -10   5   4        0.27        0.00      0.22 o
  -9   5   4        2.60        0.48      0.72 o
  -8   5   4       15.84       10.89      0.56 o
  -7   5   4       95.91       95.18      2.00 o
  -6   5   4       98.12       92.06      1.88 o
  -5   5   4        8.10        7.05      0.87 o
  -4   5   4       14.75       20.61      1.37 o
  -3   5   4        8.56        8.50      0.55 o
  -2   5   4        5.94        6.25      0.50 o
  -1   5   4        1.80        0.81      1.48 o
   0   5   4        0.37        1.00      0.44 o
   1   5   4       84.60       93.68      1.85 o
   2   5   4        0.01        0.21      0.49 o
   3   5   4      159.75      151.29      3.52 o
   4   5   4       81.41       80.51      1.83 o
   5   5   4       51.55       45.22      2.34 o
   6   5   4        1.85        2.26      0.32 o
   7   5   4       71.92       68.42      1.78 o
   8   5   4        3.17        3.52      0.79 o
   9   5   4        0.45        2.37      1.31 o
  -9   6   4        1.79        1.59      0.87 o
  -8   6   4        7.73       10.80      1.20 o
  -7   6   4        4.20        3.75      0.49 o
  -6   6   4       70.31       69.50      1.63 o
  -5   6   4       85.38       79.49      1.83 o
  -4   6   4       50.51       46.30      1.23 o
  -3   6   4        2.92        2.14      0.45 o
  -2   6   4       11.62       17.32      2.37 o
  -1   6   4        1.92        2.79      1.06 o
   0   6   4       40.15       42.42      1.12 o
   1   6   4       28.57       29.67      3.25 o
   2   6   4       10.34       14.23      0.67 o
   3   6   4        1.41        2.14      0.48 o
   4   6   4      105.27      104.89      2.29 o
   5   6   4        2.59        4.14      0.44 o
   6   6   4       14.94       14.90      0.58 o
   7   6   4       14.43       11.08      1.55 o
   8   6   4        1.59        2.16      0.89 o
  -8   7   4        1.97       -0.28      1.04 o
  -7   7   4        0.47       -0.68      0.52 o
  -6   7   4        7.92        8.81      0.64 o
  -5   7   4       10.49        9.46      0.63 o
  -4   7   4        9.30        8.73      0.66 o
  -3   7   4        1.25        1.05      0.50 o
  -2   7   4        0.10        0.15      0.43 o
  -1   7   4       46.70       34.77      4.18 o
   0   7   4        0.23       -0.38      0.67 o
   1   7   4       62.62       57.25      1.55 o
   2   7   4       53.67       54.60      1.72 o
   3   7   4       32.03       30.29      1.13 o
   4   7   4        4.51        5.80      0.56 o
   5   7   4        0.43        0.74      0.42 o
   6   7   4        0.21       -0.11      0.63 o
   7   7   4        0.58        2.53      1.01 o
   8   7   4        0.02       -0.80      0.95 o
  -7   8   4        0.77        0.54      1.11 o
  -6   8   4       15.01       19.95      1.33 o
  -5   8   4        0.09        0.26      0.81 o
  -4   8   4        1.12        0.30      0.70 o
  -3   8   4        5.51        5.67      0.91 o
  -2   8   4        7.04        7.64      0.88 o
  -1   8   4       20.85       25.60      1.42 o
   0   8   4       33.12       29.02      1.36 o
   1   8   4        9.84       10.62      0.94 o
   2   8   4       49.00       47.41      1.86 o
   3   8   4       71.02       82.35      2.88 o
   4   8   4        6.32        7.01      0.81 o
   5   8   4        4.73        5.85      0.86 o
   6   8   4        0.97       -0.82      0.54 o
  -6   9   4       11.30       10.98      1.02 o
  -5   9   4       12.47       14.40      1.35 o
  -4   9   4        0.42        0.85      0.81 o
  -3   9   4        1.58        1.75      0.91 o
  -2   9   4       37.70       30.34      1.59 o
  -1   9   4        6.54        4.94      0.95 o
   0   9   4        6.35        6.28      1.10 o
   1   9   4       39.47       49.22      2.23 o
   2   9   4       10.17        8.57      1.04 o
   3   9   4       13.14       10.44      1.15 o
   4   9   4       14.60       14.58      1.18 o
   5   9   4        0.51        0.61      0.76 o
  -3  10   4        0.04       -1.56      1.04 o
  -2  10   4        0.85        1.20      0.98 o
  -1  10   4        3.15        4.28      0.98 o
   0  10   4       31.43       43.38      2.21 o
   1  10   4        2.41        3.16      1.00 o
   2  10   4        8.99       13.26      1.36 o
   3  10   4        1.00        1.44      1.02 o
 -11   1   5        1.99        2.12      0.79 o
 -10   1   5        0.28        0.95      1.32 o
  -9   1   5        9.54       10.66      2.27 o
  -8   1   5      413.14      427.36      5.94 o
  -7   1   5       97.45      106.15      2.02 o
  -6   1   5       32.49       32.14      0.60 o
  -5   1   5       22.46       13.50      1.00 o
  -4   1   5      710.19      744.74     14.27 o
  -3   1   5     1176.69     1337.40     19.44 o
  -2   1   5     3205.29     2908.36     65.47 o
  -1   1   5     1154.19     1097.51     17.39 o
   0   1   5       18.28       13.29      0.44 o
   1   1   5      376.26      347.15      5.66 o
   2   1   5      116.40      108.21      1.51 o
   3   1   5       88.10       78.62      1.07 o
   4   1   5       48.20       42.75      0.70 o
   5   1   5      185.56      180.40      2.34 o
   6   1   5        2.14        3.17      0.28 o
   7   1   5       78.88       73.76      3.71 o
   8   1   5       13.48       12.22      0.99 o
   9   1   5        1.80        1.32      1.57 o
  10   1   5        2.23        3.37      1.01 o
 -11   2   5        0.18        1.83      1.09 o
 -10   2   5       22.09       23.52      1.86 o
  -9   2   5       23.39       24.93      2.04 o
  -8   2   5      348.90      359.50      5.53 o
  -7   2   5        7.73        8.08      0.29 o
  -6   2   5      434.17      453.11      6.64 o
  -5   2   5        0.43        0.44      0.36 o
  -4   2   5      105.13       99.85      2.20 o
  -3   2   5     1939.78     2069.46     32.43 o
  -2   2   5       27.61       27.99      1.16 o
  -1   2   5       45.33       32.62      0.73 o
   0   2   5        1.67        0.97      0.62 o
   1   2   5      198.69      195.28      4.24 o
   2   2   5        0.49        0.68      0.24 o
   3   2   5       12.81       11.00      0.36 o
   4   2   5        2.44        1.22      0.23 o
   5   2   5        0.13        1.13      0.73 o
   6   2   5       39.72       31.72      0.85 o
   7   2   5       86.65       82.70      1.59 o
   8   2   5        6.50        6.60      0.84 o
   9   2   5       33.82       37.45      2.57 o
  10   2   5       14.03       12.59      1.69 o
 -11   3   5        5.66        4.83      1.21 o
 -10   3   5       27.38       35.98      2.63 o
  -9   3   5        1.60        2.32      0.97 o
  -8   3   5       78.59       81.25      1.37 o
  -7   3   5      356.90      351.67      5.50 o
  -6   3   5      344.61      344.73      5.25 o
  -5   3   5       75.08       92.21      1.59 o
  -4   3   5       15.38       15.25      1.10 o
  -3   3   5      686.43      761.07     12.02 o
  -2   3   5      605.59      589.02      9.37 o
  -1   3   5        0.71        1.19      0.37 o
   0   3   5      797.22      858.40     13.54 o
   1   3   5      329.50      300.00      4.92 o
   2   3   5      868.90      897.68     14.04 o
   3   3   5      198.88      195.98      3.01 o
   4   3   5       19.05       27.97      1.04 o
   5   3   5        4.24        4.70      0.30 o
   6   3   5        5.53        6.80      1.11 o
   7   3   5       21.70       22.31      4.43 o
   8   3   5       53.66       49.55      2.43 o
   9   3   5        1.08        0.15      1.05 o
  10   3   5       19.33       21.27      2.15 o
 -10   4   5        0.05        0.43      1.35 o
  -9   4   5       31.49       23.54      1.70 o
  -8   4   5       24.45       22.45      0.66 o
  -7   4   5        2.34        2.49      0.33 o
  -6   4   5        8.09        6.94      0.92 o
  -5   4   5       31.95       33.69      0.82 o
  -4   4   5       96.49      101.76      1.90 o
  -3   4   5      426.46      421.28      6.91 o
  -2   4   5      175.67      173.70      7.50 o
  -1   4   5      184.96      198.46      3.49 o
   0   4   5       11.84        9.12      0.47 o
   1   4   5      408.48      448.73      7.47 o
   2   4   5      128.67      121.55      2.29 o
   3   4   5      179.42      197.88      3.12 o
   4   4   5       31.11       28.95      1.98 o
   5   4   5        6.18        5.39      0.81 o
   6   4   5       10.35        8.25      0.35 o
   7   4   5        5.78        5.00      0.21 o
   8   4   5       17.44       20.88      1.14 o
   9   4   5        0.49       -1.11      1.04 o
 -10   5   5        0.20        0.39      0.98 o
  -9   5   5        0.00       -0.70      0.96 o
  -8   5   5        4.25        3.35      0.49 o
  -7   5   5       18.27       16.22      0.62 o
  -6   5   5        2.10        2.46      0.34 o
  -5   5   5       33.19       32.62      0.82 o
  -4   5   5       33.18       29.68      0.90 o
  -3   5   5        5.24        5.26      0.52 o
  -2   5   5      197.01      213.99      3.85 o
  -1   5   5       43.03       40.20      1.83 o
   0   5   5        6.61        8.64      0.62 o
   1   5   5       59.01       67.63      1.46 o
   2   5   5      154.38      160.83      3.05 o
   3   5   5        8.64        6.55      1.79 o
   4   5   5        3.43        6.54      0.43 o
   5   5   5       60.17       51.14      1.16 o
   6   5   5        0.24        0.24      0.31 o
   7   5   5        0.64        0.93      0.31 o
   8   5   5        4.03        3.86      1.12 o
   9   5   5        3.08        4.49      1.29 o
  -9   6   5        0.71        1.54      1.15 o
  -8   6   5        3.23        1.48      0.55 o
  -7   6   5        0.11       -0.09      0.33 o
  -6   6   5        1.66        2.49      0.89 o
  -5   6   5       40.43       39.12      1.76 o
  -4   6   5        0.67        1.87      1.34 o
  -3   6   5       13.22       18.63      0.75 o
  -2   6   5        0.32        0.24      1.57 o
  -1   6   5       47.21       48.50      5.64 o
   0   6   5        5.17        4.79      0.50 o
   1   6   5       10.07        7.39      0.53 o
   2   6   5       45.58       41.46      2.34 o
   3   6   5      166.27      154.99      3.18 o
   4   6   5       24.88       18.89      0.73 o
   5   6   5        3.76        2.70      0.35 o
   6   6   5        3.91        5.23      0.47 o
   7   6   5       11.54       12.55      1.36 o
   8   6   5        0.05       -0.50      0.85 o
  -8   7   5        5.59        6.76      1.26 o
  -7   7   5       52.36       53.85      2.19 o
  -6   7   5       34.74       34.26      1.26 o
  -5   7   5        0.02        0.46      0.78 o
  -4   7   5       45.23       41.28      1.41 o
  -3   7   5        7.14        5.45      0.55 o
  -2   7   5        0.73        0.43      0.82 o
  -1   7   5        0.05       -0.80      0.53 o
   0   7   5        1.66        1.12      0.46 o
   1   7   5       14.90       15.80      0.86 o
   2   7   5      129.13      126.06      3.16 o
   3   7   5        0.15        0.48      0.54 o
   4   7   5        7.33        6.47      0.64 o
   5   7   5        3.71        4.16      0.48 o
   6   7   5        2.72        2.87      0.59 o
   7   7   5        0.49       -1.47      0.98 o
  -7   8   5        6.92        5.89      0.91 o
  -6   8   5       24.79       26.89      1.60 o
  -5   8   5        1.39        1.96      0.82 o
  -4   8   5        0.00       -1.27      0.85 o
  -3   8   5        9.29       10.83      1.01 o
  -2   8   5       23.96       23.93      1.28 o
  -1   8   5       35.45       34.21      1.75 o
   0   8   5       11.17        8.54      1.04 o
   1   8   5        2.25        0.61      0.72 o
   2   8   5       37.09       34.21      2.18 o
   3   8   5       29.99       30.70      1.66 o
   4   8   5        8.42       10.40      0.93 o
   5   8   5        0.39       -0.24      0.70 o
   6   8   5        3.30        0.39      1.07 o
  -6   9   5        0.62        3.10      0.95 o
  -5   9   5        0.31       -0.22      0.74 o
  -4   9   5        6.14        6.10      0.90 o
  -3   9   5       29.48       29.07      1.71 o
  -2   9   5        1.20        1.03      0.98 o
  -1   9   5        1.86        1.17      0.94 o
   0   9   5        5.01        4.61      1.24 o
   1   9   5       38.00       32.59      1.71 o
   2   9   5        4.89        3.43      0.95 o
   3   9   5       14.96       18.48      1.53 o
   4   9   5       10.73       11.58      1.21 o
   5   9   5        0.04        0.04      0.72 o
  -3  10   5        0.85        0.72      0.94 o
  -2  10   5        8.34        7.95      1.08 o
  -1  10   5        0.16        0.37      1.09 o
   0  10   5        0.03       -1.38      0.92 o
   1  10   5        1.69       -0.74      1.02 o
   2  10   5       19.91       23.75      2.23 o
 -11   0   6        0.02       -2.20      1.46 o
 -10   0   6       27.33       26.22      1.82 o
  -9   0   6      570.62      634.44     15.52 o
  -8   0   6        2.04        3.18      0.30 o
  -7   0   6        6.79        6.59      0.38 o
  -6   0   6       21.72       22.09      0.70 o
  -5   0   6       64.94       57.82      1.35 o
  -4   0   6     1409.15     1540.77     28.22 o
  -3   0   6     3116.57     2969.54     92.59 o
  -2   0   6       17.29       15.27      0.48 o
  -1   0   6      206.57      175.75      4.21 o
   0   0   6       74.36       62.09      1.40 o
   1   0   6      652.12      633.50     11.75 o
   2   0   6       64.16       75.30      1.62 o
   3   0   6      683.03      638.21     11.79 o
   4   0   6       58.17       70.91      1.57 o
   5   0   6       98.01       93.73      1.99 o
   6   0   6      522.79      532.61     10.13 o
   7   0   6       20.36       19.21      1.68 o
   8   0   6        0.28       -1.37      0.92 o
   9   0   6       58.63       69.43      4.04 o
  10   0   6        2.25        1.24      1.18 o
 -11   1   6       22.15       23.45      1.34 o
 -10   1   6        7.55        6.63      0.88 o
  -9   1   6       14.14       14.84      0.57 o
  -8   1   6        0.90        2.04      0.45 o
  -7   1   6      436.33      453.99      6.19 o
  -6   1   6       43.14       44.02      0.86 o
  -5   1   6      131.90      142.91      1.87 o
  -4   1   6      380.43      355.28      6.83 o
  -3   1   6        1.23        0.55      0.28 o
  -2   1   6      221.06      224.64      3.40 o
  -1   1   6      387.85      351.61      5.69 o
   0   1   6       52.35       48.59      0.86 o
   1   1   6      726.00      653.23      9.34 o
   2   1   6       18.26       17.82      0.73 o
   3   1   6       92.41      100.79      1.39 o
   4   1   6      163.79      148.78      1.96 o
   5   1   6       27.01       30.55      0.58 o
   6   1   6        1.85        1.59      0.77 o
   7   1   6        4.60        4.39      0.25 o
   8   1   6       14.69       15.48      1.87 o
   9   1   6        4.01        3.28      0.80 o
  10   1   6        9.49        9.69      1.11 o
 -11   2   6        1.33        1.27      1.07 o
 -10   2   6        0.15        3.61      1.05 o
  -9   2   6        8.06        9.63      0.56 o
  -8   2   6       86.22       89.87      1.70 o
  -7   2   6        5.38        5.12      0.89 o
  -6   2   6       58.22       59.95      2.25 o
  -5   2   6        0.15        0.46      0.30 o
  -4   2   6      272.96      257.15      3.81 o
  -3   2   6      330.84      336.55      4.89 o
  -2   2   6      211.52      208.73      3.48 o
  -1   2   6      476.51      474.91      7.62 o
   0   2   6      820.65      830.19     13.12 o
   1   2   6     2781.89     2894.16     51.72 o
   2   2   6      162.90      192.04      2.86 o
   3   2   6       35.97       45.62      2.12 o
   4   2   6      202.28      195.38      2.95 o
   5   2   6        0.05        0.00      0.19 o
   6   2   6       22.15       25.01      0.55 o
   7   2   6        0.01        0.98      0.86 o
   8   2   6        3.34        2.62      0.31 o
   9   2   6        1.38        1.67      1.09 o
  10   2   6        5.69        6.14      1.37 o
 -11   3   6        0.75       -2.09      1.39 o
 -10   3   6       11.58       15.56      1.51 o
  -9   3   6        0.13       -0.32      0.45 o
  -8   3   6       47.30       50.12      0.97 o
  -7   3   6      210.72      220.64      3.56 o
  -6   3   6        4.65        5.05      0.44 o
  -5   3   6      415.82      442.49      6.51 o
  -4   3   6      220.70      221.24      3.40 o
  -3   3   6       38.36       42.34      0.97 o
  -2   3   6        1.62        4.54      0.98 o
  -1   3   6       35.05       47.09      1.02 o
   0   3   6       97.66       89.18      1.68 o
   1   3   6      123.65      118.50      2.23 o
   2   3   6        4.20        1.11      0.56 o
   3   3   6      298.09      312.89      4.60 o
   4   3   6       49.26       55.82      1.12 o
   5   3   6       21.37       20.81      0.52 o
   6   3   6       72.92       84.20      5.29 o
   7   3   6       40.28       44.38      1.34 o
   8   3   6        5.49        3.63      0.99 o
   9   3   6        0.43        2.73      1.07 o
  10   3   6       16.92       17.57      1.96 o
 -10   4   6        2.73        5.02      1.53 o
  -9   4   6       14.88       14.55      0.77 o
  -8   4   6      103.86       98.12      2.13 o
  -7   4   6        4.29        5.91      0.56 o
  -6   4   6       12.03       13.97      0.49 o
  -5   4   6       76.95       67.40      1.25 o
  -4   4   6       52.06       56.77      2.35 o
  -3   4   6      133.54      134.87      2.49 o
  -2   4   6        9.45        5.51      0.49 o
  -1   4   6       14.22       14.60      0.61 o
   0   4   6      675.36      733.46     11.71 o
   1   4   6        0.07       -0.51      0.34 o
   2   4   6        0.31        0.26      0.38 o
   3   4   6      217.51      223.78      3.59 o
   4   4   6       80.54       82.62      2.21 o
   5   4   6      151.72      172.69      2.83 o
   6   4   6        2.25        4.18      0.36 o
   7   4   6        8.99        8.93      0.42 o
   8   4   6        9.24        8.73      2.11 o
   9   4   6        0.79        2.18      1.16 o
 -10   5   6        2.73        3.05      1.17 o
  -9   5   6        6.06        4.67      1.13 o
  -8   5   6       39.25       32.38      1.17 o
  -7   5   6        1.61        1.56      0.33 o
  -6   5   6       38.16       31.34      0.82 o
  -5   5   6        6.41        4.26      0.39 o
  -4   5   6       96.62       88.22      2.02 o
  -3   5   6       36.09       40.33      1.87 o
  -2   5   6       18.18       14.93      0.61 o
  -1   5   6       89.32       80.65      2.81 o
   0   5   6      103.94      115.99      2.27 o
   1   5   6        0.29        0.81      0.52 o
   2   5   6       27.58       29.17      0.89 o
   3   5   6      163.83      152.97      3.35 o
   4   5   6      110.47      107.79      2.37 o
   5   5   6       11.19       11.39      1.52 o
   6   5   6        2.47        3.86      0.37 o
   7   5   6        0.50        0.46      0.59 o
   8   5   6       11.05       12.19      1.21 o
   9   5   6        2.52        4.03      1.33 o
  -9   6   6        0.73        3.23      1.02 o
  -8   6   6        0.02       -0.26      0.61 o
  -7   6   6        0.14        0.15      0.42 o
  -6   6   6      177.59      187.89      4.38 o
  -5   6   6       25.29       22.29      1.73 o
  -4   6   6        0.26       -0.18      0.39 o
  -3   6   6       20.86       17.82      0.87 o
  -2   6   6        4.93        2.93      0.49 o
  -1   6   6        0.52       -0.13      1.04 o
   0   6   6       24.48       22.77      0.83 o
   1   6   6        4.43        3.22      1.14 o
   2   6   6       10.15       12.68      0.69 o
   3   6   6       41.94       43.23      3.38 o
   4   6   6        2.10        3.42      0.50 o
   5   6   6        0.17       -0.28      0.35 o
   6   6   6        0.19        1.17      0.46 o
   7   6   6        2.84        1.77      1.27 o
   8   6   6        0.06        0.07      1.22 o
  -7   7   6        0.12       -0.37      0.57 o
  -6   7   6        1.05        1.72      0.48 o
  -5   7   6       40.02       37.34      2.59 o
  -4   7   6        0.90        1.09      0.78 o
  -3   7   6        9.21        7.38      1.36 o
  -2   7   6       69.35       80.53     12.30 o
  -1   7   6        3.02        0.76      0.44 o
   0   7   6        2.97        5.03      1.07 o
   1   7   6      214.41      225.98      5.29 o
   2   7   6      186.15      191.45      5.02 o
   3   7   6        0.70       -0.17      0.49 o
   4   7   6        1.43        0.30      0.44 o
   5   7   6        2.77        2.26      0.51 o
   6   7   6        4.97        0.80      0.74 o
   7   7   6        0.00       -1.38      0.92 o
  -7   8   6       28.57       31.59      1.78 o
  -6   8   6       61.09       62.82      2.74 o
  -5   8   6       71.86       77.51      2.88 o
  -4   8   6        9.01       10.46      0.91 o
  -3   8   6        5.00        3.92      0.94 o
  -2   8   6        6.85        5.16      0.92 o
  -1   8   6        0.34       -0.58      0.88 o
   0   8   6       19.22       17.52      2.30 o
   1   8   6        1.12        0.85      0.71 o
   2   8   6        5.32        7.77      1.30 o
   3   8   6       19.40       27.09      1.46 o
   4   8   6       39.29       42.46      1.83 o
   5   8   6        7.90       10.22      1.05 o
   6   8   6        4.73        3.50      1.20 o
  -6   9   6        7.19        7.69      1.04 o
  -5   9   6        8.17        5.98      1.12 o
  -4   9   6        3.02        4.75      1.20 o
  -3   9   6       30.83       35.64      1.90 o
  -2   9   6        4.84        5.32      1.01 o
  -1   9   6        0.63        0.26      0.96 o
   0   9   6        0.63        1.37      1.18 o
   1   9   6        0.49       -0.52      0.80 o
   2   9   6       38.13       42.65      2.74 o
   3   9   6        0.28       -0.28      1.11 o
   4   9   6       22.55       23.75      1.55 o
  -3  10   6        2.15        5.56      1.10 o
  -2  10   6        4.42        5.67      1.18 o
  -1  10   6       19.38       23.21      1.66 o
   0  10   6       17.14       20.84      1.75 o
   1  10   6        9.83       10.05      1.15 o
   2  10   6       13.16       15.08      1.78 o
 -11   1   7        0.68        2.45      0.87 o
 -10   1   7       13.07       11.72      1.43 o
  -9   1   7       40.03       39.14      1.69 o
  -8   1   7      236.44      245.71      3.62 o
  -7   1   7      597.45      626.45      9.80 o
  -6   1   7      235.15      221.60      5.01 o
  -5   1   7        0.71       -0.28      0.39 o
  -3   1   7     1208.81     1322.99     23.77 o
  -2   1   7        3.09        1.88      0.18 o
  -1   1   7       37.27       47.56      0.98 o
   0   1   7        0.41        0.07      0.23 o
   1   1   7       24.78       27.21      0.67 o
   2   1   7      493.71      555.77      6.70 o
   3   1   7       19.84       22.12      0.44 o
   4   1   7      122.03      135.54      1.82 o
   5   1   7      614.97      636.24      8.49 o
   6   1   7        0.15       -0.03      0.16 o
   7   1   7       32.60       30.68      0.88 o
   8   1   7       29.86       30.57      3.38 o
   9   1   7        0.96        0.50      0.75 o
  10   1   7        0.27        2.65      0.91 o
 -11   2   7        1.99        2.09      1.32 o
 -10   2   7        4.94        7.36      1.42 o
  -9   2   7        0.02       -0.28      0.39 o
  -8   2   7      237.37      223.46      3.79 o
  -7   2   7      183.41      199.33      3.16 o
  -6   2   7      450.41      453.96      6.73 o
  -5   2   7      116.60      120.84      5.16 o
  -4   2   7        0.67        0.53      0.30 o
  -3   2   7        0.87       -0.14      0.26 o
  -2   2   7     2212.45     2219.68     34.83 o
  -1   2   7        2.27        5.62      0.66 o
   0   2   7       90.42       95.45      2.28 o
   1   2   7       51.59       40.85      0.84 o
   2   2   7     1111.13     1141.49     16.06 o
   3   2   7       20.64       19.87      0.47 o
   4   2   7       27.12       26.99      0.61 o
   5   2   7       94.57      102.34      1.59 o
   6   2   7      102.25      107.91      2.43 o
   7   2   7      173.51      176.43      4.13 o
   8   2   7       26.19       24.14      1.07 o
   9   2   7        1.70        1.81      1.15 o
  10   2   7        0.70        1.24      1.61 o
 -11   3   7        3.36        3.70      1.47 o
 -10   3   7       16.08       14.94      1.52 o
  -9   3   7       46.47       38.49      3.06 o
  -8   3   7       42.13       42.13      1.16 o
  -7   3   7      172.00      163.64      2.75 o
  -6   3   7       30.53       28.87      0.73 o
  -5   3   7       10.26       13.13      1.44 o
  -4   3   7      607.13      675.64      9.73 o
  -3   3   7      602.49      613.11      9.81 o
  -2   3   7      480.31      517.00      8.26 o
  -1   3   7       23.27       22.14      0.61 o
   0   3   7      260.21      269.58      5.06 o
   1   3   7      199.15      216.45      4.74 o
   2   3   7        0.73        2.12      0.38 o
   3   3   7        1.88        2.67      0.77 o
   4   3   7      162.01      183.80      2.92 o
   5   3   7        9.45        9.10      0.37 o
   6   3   7      434.59      439.76      6.15 o
   7   3   7      106.51      101.24      2.52 o
   8   3   7       11.01        9.23      2.51 o
   9   3   7        0.06       -0.24      1.05 o
 -10   4   7        0.24       -0.51      0.56 o
  -9   4   7       38.58       41.05      2.21 o
  -8   4   7        4.03        3.04      0.33 o
  -7   4   7       52.12       47.53      1.06 o
  -6   4   7       93.73       88.95      1.69 o
  -5   4   7      636.69      633.30      9.42 o
  -4   4   7       68.85       65.44      1.39 o
  -3   4   7       82.30       77.59      1.63 o
  -2   4   7       33.55       53.99      1.60 o
  -1   4   7       17.45       26.22      0.77 o
   0   4   7      243.83      257.48      4.45 o
   1   4   7       38.94       38.48      0.98 o
   2   4   7      316.10      317.08      5.40 o
   3   4   7      108.03      111.51      3.10 o
   4   4   7      280.81      273.48      6.81 o
   5   4   7       13.59       12.09      0.85 o
   6   4   7        1.18        0.17      0.26 o
   7   4   7        5.48        7.25      0.40 o
   8   4   7       36.22       39.66      2.80 o
   9   4   7        4.38        3.94      1.26 o
 -10   5   7       38.08       48.44      3.44 o
  -9   5   7        0.00       -0.07      0.68 o
  -8   5   7        0.06        0.87      0.46 o
  -7   5   7        1.71        2.06      0.35 o
  -6   5   7        1.14        1.68      0.84 o
  -5   5   7       49.57       52.24      1.13 o
  -4   5   7        1.42        1.99      0.42 o
  -3   5   7      238.02      240.68      4.50 o
  -2   5   7       88.77       86.46      2.73 o
  -1   5   7        0.28        2.14      0.67 o
   0   5   7      102.61       99.17      2.03 o
   1   5   7        0.50        0.06      0.50 o
   2   5   7      657.34      712.47     12.59 o
   3   5   7      202.40      198.68      3.32 o
   4   5   7        0.02        0.26      0.67 o
   5   5   7        0.70        2.65      0.86 o
   6   5   7        4.74        5.47      0.37 o
   7   5   7        0.00        1.00      0.54 o
   8   5   7        0.31        1.70      1.00 o
  -9   6   7       13.15       12.32      1.34 o
  -8   6   7        4.32        5.51      0.61 o
  -7   6   7        2.09        1.33      0.44 o
  -6   6   7       16.06       14.19      2.22 o
  -5   6   7        9.23        8.63      0.68 o
  -4   6   7       52.51       50.85      1.56 o
  -3   6   7       22.52       23.04      1.08 o
  -2   6   7       14.87       15.69      0.69 o
  -1   6   7       25.09       22.88      3.24 o
   0   6   7      176.84      173.47      3.51 o
   1   6   7       17.23       17.57      1.00 o
   2   6   7      394.27      412.20      7.30 o
   3   6   7       36.15       41.32      3.31 o
   4   6   7       26.45       28.18      2.35 o
   5   6   7        0.12       -0.10      0.46 o
   6   6   7        4.84        6.07      0.69 o
   7   6   7        0.00       -0.92      1.15 o
   8   6   7        0.94        2.16      1.19 o
  -8   7   7        0.07       -0.59      1.02 o
  -7   7   7       28.82       29.63      1.47 o
  -6   7   7       15.79       12.88      1.68 o
  -5   7   7       87.11       85.75      2.30 o
  -4   7   7       30.15       31.94      1.65 o
  -3   7   7        8.47        7.02      0.65 o
  -2   7   7        0.83        0.68      0.56 o
  -1   7   7        7.95        8.35      2.37 o
   0   7   7       10.76       10.44      0.73 o
   1   7   7       85.48       90.49      2.46 o
   2   7   7       38.11       36.59      1.31 o
   3   7   7        5.35        6.87      0.81 o
   4   7   7       23.30       20.68      0.89 o
   5   7   7        6.76        6.86      0.64 o
   6   7   7       24.22       33.18      1.61 o
   7   7   7        0.32        1.56      1.00 o
  -7   8   7        5.58        1.99      0.74 o
  -6   8   7        2.42        3.11      0.82 o
  -5   8   7       29.68       33.37      1.98 o
  -4   8   7       11.21       12.15      0.95 o
  -3   8   7       11.85        7.39      0.99 o
  -2   8   7       35.60       39.90      2.04 o
  -1   8   7       71.23       71.04      2.70 o
   0   8   7       66.88       65.25      2.48 o
   1   8   7       44.38       46.26      3.06 o
   2   8   7       12.21       12.91      1.09 o
   3   8   7       53.09       59.03      2.37 o
   4   8   7        0.01        1.33      0.72 o
   5   8   7        0.06        0.92      0.76 o
   6   8   7        3.77        4.92      1.34 o
  -5   9   7       22.62       22.94      1.56 o
  -4   9   7        7.40        6.52      0.95 o
  -3   9   7       36.79       45.69      2.40 o
  -2   9   7        0.06        1.05      0.78 o
  -1   9   7        0.00        1.59      0.87 o
   0   9   7        0.58        1.33      1.00 o
   1   9   7       11.67       12.95      1.14 o
   2   9   7        0.75       -0.32      1.09 o
   3   9   7       87.50      103.84      4.00 o
   4   9   7        2.27        1.96      0.89 o
  -3  10   7        8.21        5.87      1.06 o
  -2  10   7        7.81       12.29      1.54 o
  -1  10   7        2.22        1.13      1.35 o
   0  10   7        0.68        2.14      1.09 o
   1  10   7       47.24       53.30      2.59 o
 -11   0   8       10.79        6.57      1.27 o
 -10   0   8        2.13        0.50      0.87 o
  -9   0   8       64.80       68.26      1.62 o
  -8   0   8       88.69       89.53      2.03 o
  -7   0   8        5.04        6.96      0.49 o
  -6   0   8      165.50      149.57      3.20 o
  -5   0   8      491.53      500.78      9.40 o
  -4   0   8      652.85      677.23     12.63 o
  -2   0   8     1256.78     1270.19     28.28 o
  -1   0   8     1890.68     2013.99     63.26 o
   0   0   8       49.42       57.18      1.27 o
   1   0   8      761.63      821.19     14.98 o
   2   0   8     1130.86     1212.95     22.11 o
   3   0   8      246.98      247.90      4.70 o
   4   0   8     1009.94      974.05     18.07 o
   5   0   8        8.70        8.73      0.44 o
   6   0   8       74.28       66.35      1.60 o
   7   0   8        0.58        0.63      0.22 o
   8   0   8       17.61       16.30      1.58 o
   9   0   8        4.90        6.81      1.46 o
  10   0   8        2.21        9.69      1.92 o
 -11   1   8        9.28        6.12      1.11 o
 -10   1   8       47.70       40.57      1.66 o
  -9   1   8      173.45      186.88      2.93 o
  -8   1   8       57.26       57.76      1.08 o
  -7   1   8      190.77      202.50      3.05 o
  -6   1   8       27.34       31.05      0.64 o
  -5   1   8      426.57      463.40      6.80 o
  -4   1   8        0.07        0.74      0.71 o
  -3   1   8      345.67      421.58      6.13 o
  -2   1   8      973.22      947.24     13.52 o
  -1   1   8      451.06      366.82      5.94 o
   0   1   8     2269.99     2237.76     34.97 o
   1   1   8     2017.23     2036.67     32.03 o
   2   1   8      246.63      242.28      3.06 o
   3   1   8        3.50        1.48      0.21 o
   4   1   8       26.45       24.09      0.48 o
   5   1   8      166.92      173.02      2.56 o
   6   1   8      424.96      447.56      7.11 o
   7   1   8       51.33       49.34      1.93 o
   8   1   8        8.66        8.10      0.84 o
   9   1   8        1.55        3.71      1.11 o
  10   1   8        6.63        6.12      1.76 o
 -11   2   8        0.32        3.18      1.08 o
 -10   2   8        8.78        6.38      0.73 o
  -9   2   8       25.19       27.92      0.77 o
  -8   2   8      347.19      369.49      5.82 o
  -7   2   8       18.52       17.53      0.51 o
  -6   2   8        8.10        9.01      0.41 o
  -5   2   8       16.25       14.12      1.55 o
  -4   2   8       94.52       95.52      2.05 o
  -3   2   8       47.53       38.48      1.81 o
  -2   2   8      757.94      771.01     12.28 o
  -1   2   8      221.20      237.43      3.97 o
   0   2   8      262.52      290.16      6.04 o
   1   2   8     1395.10     1529.54     21.49 o
   2   2   8      183.69      209.21      3.24 o
   3   2   8        0.26        0.08      0.23 o
   4   2   8      226.45      242.03      3.70 o
   5   2   8      215.29      223.84      3.25 o
   6   2   8       17.84       19.98      0.51 o
   7   2   8      172.22      182.57      4.17 o
   8   2   8        1.34        0.85      1.14 o
 -11   3   8        2.00       -0.28      0.94 o
 -10   3   8       37.71       36.52      1.74 o
  -9   3   8       10.06       11.14      0.52 o
  -8   3   8        8.21        7.16      0.86 o
  -7   3   8      216.45      217.19      3.64 o
  -6   3   8      435.81      455.59      6.89 o
  -5   3   8       51.13       54.88      1.09 o
  -4   3   8        0.55        1.92      0.52 o
  -3   3   8      999.42     1010.09     16.05 o
  -2   3   8        7.03       10.62      0.51 o
  -1   3   8      271.50      307.79      5.21 o
   0   3   8      353.36      369.49      6.03 o
   1   3   8       16.30       12.20      0.52 o
   2   3   8     1374.36     1425.32     19.98 o
   3   3   8      271.20      263.14      4.00 o
   4   3   8       46.52       45.50      0.95 o
   5   3   8      324.89      336.03      5.18 o
   6   3   8      195.07      211.42      4.49 o
   7   3   8        4.71        5.96      0.31 o
   8   3   8        0.16        0.34      0.70 o
   9   3   8       16.17       22.49      2.04 o
 -10   4   8       22.26       20.11      1.53 o
  -9   4   8       21.11       23.52      1.22 o
  -8   4   8        0.59        0.62      0.35 o
  -7   4   8       20.26       21.29      1.16 o
  -6   4   8      128.33      118.32      2.20 o
  -5   4   8      829.68      863.65     12.84 o
  -4   4   8       23.13       26.91      1.38 o
  -3   4   8        3.20        3.35      0.91 o
  -2   4   8        4.96        8.93      0.88 o
  -1   4   8      317.22      341.90      5.80 o
   0   4   8      249.49      256.21      4.54 o
   1   4   8       92.80       93.82      1.98 o
   2   4   8      185.42      198.06      3.57 o
   3   4   8      278.49      274.80      4.31 o
   4   4   8      422.76      436.92      6.94 o
   5   4   8      132.20      142.22      2.57 o
   6   4   8       43.21       41.83      0.96 o
   7   4   8       16.12       17.26      0.81 o
   8   4   8        4.84        2.41      0.70 o
   9   4   8       12.46        9.12      1.89 o
 -10   5   8       15.31       16.49      1.53 o
  -9   5   8        1.73       -0.13      0.78 o
  -8   5   8       14.56       14.62      0.81 o
  -7   5   8        5.10        4.02      0.88 o
  -6   5   8       56.70       54.08      1.20 o
  -5   5   8        0.62        1.45      0.44 o
  -4   5   8      992.80     1045.69     17.39 o
  -3   5   8        4.67        7.86      0.53 o
  -2   5   8       17.68       17.44      0.66 o
  -1   5   8        5.48        5.05      0.49 o
   0   5   8        1.01        1.28      0.84 o
   1   5   8        0.12       -0.50      0.50 o
   2   5   8       18.60       15.74      1.52 o
   3   5   8      620.60      620.83      9.67 o
   4   5   8        0.11        0.84      0.77 o
   5   5   8       61.17       62.01      1.97 o
   6   5   8        0.02        0.70      0.86 o
   7   5   8       34.89       35.87      2.18 o
   8   5   8        3.77        2.10      0.78 o
  -8   6   8       31.29       38.02      1.71 o
  -7   6   8        3.03        2.50      0.65 o
  -6   6   8      278.86      287.84      5.77 o
  -5   6   8       52.18       62.14      5.51 o
  -4   6   8      482.66      483.32      8.77 o
  -3   6   8        0.01       -0.18      0.78 o
  -2   6   8        5.29        7.13      1.82 o
  -1   6   8      137.02      127.95      3.80 o
   0   6   8        1.28        2.28      0.46 o
   1   6   8      184.40      181.03      5.90 o
   2   6   8       68.41       61.66      1.50 o
   3   6   8      114.50      119.90      2.52 o
   4   6   8       64.05       57.77      2.32 o
   5   6   8       79.48       74.69      5.05 o
   6   6   8        3.79        4.01      0.71 o
   7   6   8       18.88       21.40      2.03 o
  -8   7   8        3.67        1.53      1.00 o
  -7   7   8        0.79       -0.33      0.59 o
  -6   7   8       41.81       40.47      2.78 o
  -5   7   8        3.81        6.20      0.76 o
  -4   7   8       17.28       16.54      1.17 o
  -3   7   8        0.00        0.73      1.71 o
  -2   7   8      166.14      174.00      5.09 o
  -1   7   8       44.34       45.90      9.44 o
   0   7   8       74.47       67.54      2.81 o
   1   7   8       75.41       82.75      2.64 o
   2   7   8        0.46       -0.55      0.60 o
   3   7   8        2.85        4.90      0.55 o
   4   7   8        7.09        4.63      0.92 o
   5   7   8        4.52        5.98      0.96 o
   6   7   8        0.22       -2.18      1.45 o
   7   7   8        0.81        0.37      1.00 o
  -7   8   8        0.00        0.56      1.15 o
  -6   8   8       25.27       25.89      1.92 o
  -5   8   8       76.25       77.04      3.21 o
  -4   8   8       49.36       49.14      3.00 o
  -3   8   8        7.28        5.33      1.82 o
  -2   8   8        0.26        1.81      3.56 o
  -1   8   8        0.56        0.15      0.90 o
   0   8   8        0.65       -0.84      3.22 o
   1   8   8       21.66       18.90      1.27 o
   2   8   8       59.10       52.20      2.46 o
   3   8   8        0.54        0.78      1.95 o
   4   8   8       32.17       36.94      1.87 o
   5   8   8       12.55       10.40      1.02 o
  -5   9   8        3.55        2.18      0.90 o
  -4   9   8       10.42       11.01      1.12 o
  -3   9   8       21.89       23.09      2.79 o
  -2   9   8        0.77       -0.96      1.19 o
  -1   9   8        7.99       10.00      1.75 o
   0   9   8        0.30        2.12      0.93 o
   1   9   8       13.12       15.97      1.27 o
   2   9   8       25.97       25.13      1.83 o
   3   9   8        0.32       -0.85      0.85 o
   4   9   8        0.00        1.87      0.93 o
  -2  10   8        8.35        8.76      1.30 o
  -1  10   8       28.08       31.64      1.94 o
   0  10   8        1.27        1.46      1.15 o
 -11   1   9        0.08       -2.16      1.44 o
 -10   1   9        2.37        0.67      0.64 o
  -9   1   9       18.95       15.55      0.51 o
  -8   1   9        0.27       -0.12      0.32 o
  -7   1   9      279.25      281.85      4.10 o
  -6   1   9      446.79      458.07      6.81 o
  -5   1   9      256.49      258.23      4.42 o
  -4   1   9       17.60       15.10      0.42 o
  -3   1   9      379.43      419.61      6.16 o
  -2   1   9       46.58       35.72      0.71 o
  -1   1   9        8.97        7.01      0.66 o
   0   1   9      269.84      282.56      4.72 o
   1   1   9       12.49       14.97      0.39 o
   2   1   9      836.72      935.78     12.15 o
   3   1   9      483.04      511.44      6.22 o
   4   1   9        1.34       -0.07      0.74 o
   5   1   9       48.17       53.24      1.23 o
   6   1   9      187.80      194.00      3.25 o
   7   1   9       69.61       70.25      1.22 o
   8   1   9        0.86        0.18      0.79 o
   9   1   9        0.79       -0.77      1.30 o
 -11   2   9        0.78        2.37      0.93 o
 -10   2   9        9.02        5.93      0.61 o
  -9   2   9       30.29       32.66      1.32 o
  -8   2   9        8.81        7.69      0.56 o
  -7   2   9       57.00       51.63      1.24 o
  -6   2   9      312.58      317.90      4.88 o
  -5   2   9       42.83       37.05      0.79 o
  -4   2   9      238.57      240.25      3.72 o
  -3   2   9       32.58       24.97      0.58 o
  -2   2   9      179.37      171.36      3.07 o
  -1   2   9      225.68      221.81      3.83 o
   0   2   9     1029.10     1130.63     17.87 o
   1   2   9      382.59      383.07      5.62 o
   2   2   9      177.28      190.92      2.94 o
   3   2   9       53.41       61.09      1.14 o
   4   2   9       90.00       82.72      1.32 o
   5   2   9      648.19      687.17      9.37 o
   6   2   9       58.87       59.48      1.19 o
   7   2   9        0.55        0.80      0.18 o
   8   2   9       32.06       35.76      2.46 o
   9   2   9        0.93        2.70      1.15 o
 -10   3   9        1.12        0.45      1.13 o
  -9   3   9        0.10        0.21      0.33 o
  -8   3   9        2.11        1.96      0.27 o
  -7   3   9      332.29      338.54      6.28 o
  -6   3   9       49.88       43.60      0.96 o
  -5   3   9        4.15        5.05      0.36 o
  -4   3   9        0.15        0.68      0.72 o
  -3   3   9       66.41       70.21      2.58 o
  -2   3   9       92.04       72.21      1.59 o
  -1   3   9      342.23      369.87      6.09 o
   0   3   9      204.96      199.98      3.45 o
   1   3   9       59.59       59.80      1.26 o
   2   3   9       12.94       19.21      0.60 o
   3   3   9        1.21        0.99      0.53 o
   4   3   9       26.38       23.36      0.64 o
   5   3   9       25.98       26.60      0.67 o
   6   3   9       84.73       86.35      1.60 o
   7   3   9        3.70        5.21      0.47 o
   8   3   9        0.27        2.42      1.48 o
   9   3   9        5.19        4.90      1.65 o
 -10   4   9        4.88        3.80      0.67 o
  -9   4   9       24.57       26.74      1.05 o
  -8   4   9       56.34       50.68      2.17 o
  -7   4   9       13.73       11.98      0.58 o
  -6   4   9       88.99       93.86      2.39 o
  -5   4   9      493.30      493.42      8.73 o
  -4   4   9       32.25       36.67      0.98 o
  -3   4   9       47.11       44.27      1.12 o
  -2   4   9        2.53        2.33      1.19 o
  -1   4   9       81.59      103.79      2.08 o
   0   4   9      122.16      126.63      3.10 o
   1   4   9        0.23        0.07      0.73 o
   2   4   9       45.16       44.82      1.68 o
   3   4   9       78.81       73.16      1.44 o
   4   4   9      395.66      418.58      6.61 o
   5   4   9      123.01      124.99      2.26 o
   6   4   9        4.45        4.95      0.37 o
   7   4   9       55.68       51.72      5.87 o
   8   4   9       36.31       42.39      2.03 o
 -10   5   9        5.64        4.83      2.17 o
  -8   5   9        2.46        1.23      0.67 o
  -7   5   9        0.04        0.50      0.35 o
  -6   5   9        7.48        8.62      0.60 o
  -5   5   9      313.41      302.58      5.11 o
  -4   5   9      379.32      368.72      6.53 o
  -3   5   9       67.91       68.30      2.54 o
  -2   5   9      135.63      136.22      3.71 o
  -1   5   9        5.15        5.62      0.57 o
   0   5   9      165.30      176.55      3.42 o
   1   5   9      186.66      172.79      3.38 o
   2   5   9      124.78      121.06      2.54 o
   3   5   9      177.25      197.55      3.37 o
   4   5   9       43.18       32.13      0.84 o
   5   5   9       40.03       29.99      0.89 o
   6   5   9        4.90        6.25      0.53 o
   7   5   9       15.90       16.30      1.66 o
   8   5   9        0.91        3.00      1.28 o
  -8   6   9        0.20        0.21      1.39 o
  -7   6   9       10.28        9.75      1.95 o
  -6   6   9       57.26       50.36      1.31 o
  -5   6   9       12.85       10.24      0.68 o
  -4   6   9        0.72        1.76      0.58 o
  -3   6   9      379.82      393.75      7.32 o
  -2   6   9       11.67       10.62      0.66 o
  -1   6   9      164.28      165.18      3.35 o
   0   6   9      224.25      219.95      4.21 o
   1   6   9       50.01       54.47      1.41 o
   2   6   9       34.91       36.93      1.57 o
   3   6   9       25.21       21.89      0.77 o
   4   6   9       17.63       16.18      2.57 o
   5   6   9       39.14       36.48      1.65 o
   6   6   9       19.58       17.84      0.99 o
   7   6   9        0.46        0.52      0.89 o
  -8   7   9        2.39        3.73      1.55 o
  -7   7   9        2.12        2.61      1.45 o
  -6   7   9        1.71        2.35      0.86 o
  -5   7   9      180.60      184.42      6.79 o
  -4   7   9       21.37       19.10      1.25 o
  -3   7   9        8.35        5.68      0.86 o
  -2   7   9       33.85       32.99      1.56 o
  -1   7   9       17.97       17.26      1.44 o
   0   7   9        8.89        8.75      1.81 o
   1   7   9        0.38        0.04      0.80 o
   2   7   9        0.15       -0.21      1.63 o
   3   7   9       76.36       79.48      4.08 o
   4   7   9       92.85       99.42      3.97 o
   5   7   9        1.32        0.51      0.89 o
   6   7   9       25.43       32.86      2.51 o
  -7   8   9        0.38        0.97      2.80 o
  -6   8   9        1.03        1.12      1.27 o
  -5   8   9        8.69       10.61      1.26 o
  -4   8   9       27.14       23.54      1.47 o
  -3   8   9        0.90       -0.15      0.44 o
  -2   8   9        4.87        3.39      0.80 o
  -1   8   9       44.02       38.79      1.79 o
   0   8   9       34.93       33.23      2.58 o
   1   8   9       48.10       41.42      4.06 o
   2   8   9        3.15        1.46      2.26 o
   3   8   9       18.75       16.89      1.22 o
   4   8   9       13.10       10.46      0.97 o
   5   8   9        0.27        0.35      0.93 o
  -5   9   9       17.08       17.27      3.27 o
  -4   9   9       13.96       18.86      1.92 o
  -3   9   9        0.21        0.27      0.89 o
  -2   9   9       14.16       16.25      1.29 o
  -1   9   9        0.61        2.02      0.91 o
   0   9   9        0.96       -0.61      2.21 o
   1   9   9       34.34       34.70      5.85 o
   2   9   9        0.01        0.13      0.66 o
   3   9   9        8.36       10.86      1.20 o
 -11   0  10        0.01       -1.03      1.27 o
 -10   0  10       16.44       16.53      1.78 o
  -9   0  10      130.42      139.69      3.31 o
  -8   0  10        5.01        6.79      0.51 o
  -7   0  10      102.18      120.54      2.77 o
  -6   0  10        6.13        5.71      0.42 o
  -5   0  10      264.21      269.22      5.36 o
  -4   0  10        4.86        4.71      0.34 o
  -3   0  10        4.07        6.81      0.54 o
  -2   0  10      162.36      165.50      4.20 o
  -1   0  10       48.32       40.72      1.31 o
   0   0  10       40.47       46.13      1.46 o
   2   0  10     1878.57     1883.77     34.04 o
   3   0  10      237.52      250.26      4.87 o
   4   0  10      116.15      123.53      2.70 o
   5   0  10        0.03       -0.81      0.54 o
   6   0  10      491.44      543.43     10.66 o
   7   0  10        9.21        5.34      0.41 o
   8   0  10       67.14       61.13      3.58 o
   9   0  10        7.48       11.64      1.94 o
 -11   1  10       46.76       45.00      3.26 o
 -10   1  10       34.84       38.75      1.87 o
  -9   1  10        9.36        7.51      0.40 o
  -8   1  10        7.49        8.56      0.43 o
  -7   1  10        3.54        2.95      0.31 o
  -6   1  10      176.52      187.33      3.07 o
  -5   1  10      180.66      209.82      3.31 o
  -4   1  10        8.27       11.58      0.41 o
  -3   1  10      306.24      297.33      5.01 o
  -2   1  10       20.83       16.21      0.57 o
  -1   1  10       12.89       22.69      0.64 o
   0   1  10        0.21        0.63      0.18 o
   1   1  10      125.32      133.72      1.98 o
   2   1  10       33.71       35.82      0.92 o
   3   1  10       10.37       13.31      0.49 o
   4   1  10     1179.75     1237.51     22.72 o
   5   1  10      195.57      196.83      3.06 o
   6   1  10       25.52       22.52      0.58 o
   7   1  10        2.78        5.13      0.54 o
   8   1  10        0.76        1.57      0.78 o
   9   1  10       20.19       26.73      1.74 o
 -11   2  10       11.60       13.05      1.59 o
 -10   2  10        4.44        3.80      0.65 o
  -9   2  10        1.82        1.67      0.40 o
  -8   2  10        4.66        4.81      0.35 o
  -7   2  10       48.30       43.70      1.52 o
  -6   2  10       64.72       60.81      1.09 o
  -5   2  10       76.34       75.43      2.28 o
  -4   2  10       28.48       36.31      1.45 o
  -3   2  10        0.82        1.26      0.35 o
  -2   2  10      142.34      150.49      2.75 o
  -1   2  10      116.18       83.56      3.07 o
   0   2  10       18.35       10.64      0.97 o
   1   2  10       89.65       86.04      1.56 o
   2   2  10        0.06        0.78      0.51 o
   3   2  10       99.26       88.39      1.45 o
   4   2  10       25.41       24.59      0.59 o
   5   2  10       50.28       49.27      1.78 o
   6   2  10       28.66       22.69      1.27 o
   7   2  10       37.05       35.54      0.87 o
   8   2  10        0.68        2.58      1.06 o
   9   2  10        1.38        0.76      1.07 o
 -10   3  10        1.45        2.19      0.64 o
  -9   3  10       11.72       12.40      0.57 o
  -8   3  10        6.21        6.52      0.43 o
  -7   3  10       16.02       11.33      0.47 o
  -6   3  10      163.25      151.72      2.60 o
  -5   3  10       42.65       33.78      1.89 o
  -4   3  10       12.48       14.63      0.74 o
  -3   3  10      234.00      219.31      4.01 o
  -2   3  10        0.23        0.12      0.38 o
  -1   3  10      286.39      290.73      4.95 o
   0   3  10        2.87        4.00      0.80 o
   1   3  10       29.77       24.44      0.76 o
   2   3  10      129.96      128.57      2.16 o
   3   3  10       30.61       28.31      1.63 o
   4   3  10       71.14       61.63      1.25 o
   5   3  10       22.92       19.55      1.46 o
   6   3  10      110.47      107.17      2.04 o
   7   3  10       23.66       22.36      3.44 o
   8   3  10        0.00        0.50      1.07 o
   9   3  10        4.53        1.81      1.19 o
 -10   4  10       21.36       18.47      1.95 o
  -9   4  10        0.33       -0.24      0.83 o
  -8   4  10       48.33       51.51      1.25 o
  -7   4  10        1.89        0.72      0.31 o
  -6   4  10      210.61      228.28      3.89 o
  -5   4  10      140.27      147.57      2.59 o
  -4   4  10      273.99      251.60      4.71 o
  -3   4  10       99.55      104.66      2.34 o
  -2   4  10      246.40      241.56      4.41 o
  -1   4  10       26.11       26.39      0.85 o
   0   4  10       11.07       13.69      0.58 o
   1   4  10      128.05      121.78      2.48 o
   2   4  10        5.02        1.60      0.36 o
   3   4  10        7.24        5.94      0.42 o
   4   4  10      245.62      260.27      4.38 o
   5   4  10       30.68       31.92      0.93 o
   6   4  10       40.42       34.21      0.90 o
   7   4  10        0.03       -0.39      0.68 o
   8   4  10       12.66       13.19      1.63 o
  -9   5  10        5.48        3.40      0.98 o
  -8   5  10        0.09       -0.32      0.59 o
  -7   5  10        3.74        2.97      0.43 o
  -6   5  10       15.63       14.06      1.17 o
  -5   5  10        0.47       -0.25      0.54 o
  -4   5  10      161.49      175.26      3.49 o
  -3   5  10       11.21        9.29      0.86 o
  -2   5  10       12.51       15.10      1.48 o
  -1   5  10       46.93       37.17      1.14 o
   0   5  10       11.96       11.33      0.83 o
   1   5  10       69.47       65.99      1.52 o
   2   5  10        4.72        5.60      0.80 o
   3   5  10      191.18      186.34      3.62 o
   4   5  10        8.13        4.92      0.60 o
   5   5  10        2.83        2.12      0.54 o
   6   5  10        0.01        0.04      1.84 o
   7   5  10       20.63       15.52      1.40 o
   8   5  10        0.00       -1.53      1.02 o
  -9   6  10       22.23       16.76      1.68 o
  -8   6  10        6.00        4.69      1.67 o
  -7   6  10        2.48        2.93      0.54 o
  -6   6  10       20.37       13.38      1.98 o
  -5   6  10       33.54       28.27      1.09 o
  -4   6  10       40.54       43.40      1.39 o
  -3   6  10        0.29        1.62      1.02 o
  -2   6  10       15.23       15.66      2.35 o
  -1   6  10       37.90       40.10      1.19 o
   0   6  10      309.63      331.41      7.04 o
   1   6  10       15.57       15.29      1.11 o
   2   6  10        0.19       -1.31      0.87 o
   3   6  10        9.07        9.71      1.11 o
   4   6  10       57.35       50.47      1.62 o
   5   6  10      126.42      130.84      7.65 o
   6   6  10        3.35        6.42      1.40 o
   7   6  10        0.19        1.27      0.85 o
  -8   7  10        1.64        1.70      1.15 o
  -7   7  10        1.78        2.42      0.92 o
  -6   7  10        0.23        0.09      0.27 o
  -5   7  10       32.45       28.05      5.55 o
  -4   7  10       33.57       27.21      1.44 o
  -3   7  10        0.01       -0.28      1.75 o
  -2   7  10       69.97       75.67      5.39 o
  -1   7  10        0.31       -1.11      0.74 o
   0   7  10       26.02       24.62      2.75 o
   1   7  10        0.08        0.49      1.21 o
   2   7  10       53.28       57.00      2.17 o
   3   7  10        6.86        5.63      0.76 o
   4   7  10        7.99        5.59      0.89 o
   5   7  10        0.06       -0.55      0.65 o
   6   7  10        1.95       -1.93      1.51 o
  -6   8  10        9.65        8.67      1.06 o
  -5   8  10        0.07        0.16      0.77 o
  -4   8  10        1.43        3.01      0.96 o
  -3   8  10        0.30       -0.75      0.76 o
  -2   8  10        0.41        0.60      0.98 o
  -1   8  10        3.20        2.55      0.85 o
   0   8  10       29.91       34.56      2.90 o
   1   8  10        1.30        1.32      1.13 o
   2   8  10        0.11       -0.41      1.04 o
   3   8  10        1.19        0.09      1.69 o
   4   8  10        5.68        5.76      4.13 o
   5   8  10       13.35       10.95      1.08 o
  -4   9  10        0.02        0.88      0.84 o
  -3   9  10        1.92        1.63      0.84 o
  -2   9  10        0.21        2.80      1.53 o
  -1   9  10        2.87        1.81      1.97 o
   0   9  10        2.15        0.97      0.91 o
   1   9  10        1.00        0.09      0.86 o
   2   9  10        2.33        2.55      1.96 o
   3   9  10       11.13       13.56      1.34 o
 -11   1  11        0.84       -1.31      1.17 o
 -10   1  11       18.76       20.62      2.71 o
  -9   1  11        8.66        6.86      0.92 o
  -8   1  11       19.44       18.76      1.71 o
  -7   1  11       24.33       22.50      0.64 o
  -6   1  11      121.62      121.32      3.03 o
  -5   1  11       31.96       24.49      1.33 o
  -4   1  11       37.30       50.76      2.84 o
  -3   1  11      172.94      178.00      4.62 o
  -2   1  11        1.30        2.59      0.96 o
  -1   1  11      161.57      164.71      2.30 o
   0   1  11       67.30       62.00      1.11 o
   1   1  11       24.96       18.72      0.48 o
   2   1  11       38.64       49.04      0.87 o
   3   1  11      422.17      459.57      6.23 o
   4   1  11       27.02       31.09      0.81 o
   5   1  11       16.26       14.06      0.47 o
   6   1  11       14.83       15.94      0.67 o
   7   1  11       27.80       28.68      0.84 o
   8   1  11        7.48        8.41      1.96 o
   9   1  11        0.27        2.03      0.91 o
 -11   2  11        4.69        6.24      1.07 o
 -10   2  11       19.52       20.22      1.16 o
  -9   2  11        1.57        2.65      0.71 o
  -8   2  11       15.50       12.84      0.60 o
  -7   2  11       37.93       35.83      0.86 o
  -6   2  11        0.01        0.15      0.55 o
  -5   2  11       23.05       26.01      0.67 o
  -4   2  11        1.17        0.83      0.84 o
  -3   2  11      171.12      172.88      2.95 o
  -2   2  11      185.18      171.44      3.15 o
  -1   2  11      132.72      124.97      3.08 o
   0   2  11        1.47       -0.28      0.39 o
   1   2  11      184.76      183.47      2.92 o
   2   2  11       12.26       11.93      0.62 o
   3   2  11      124.31      112.77      1.83 o
   4   2  11        6.05        5.19      0.33 o
   5   2  11      184.74      186.30      3.04 o
   6   2  11       17.99       16.88      0.54 o
   7   2  11       23.51       26.08      1.24 o
   8   2  11        1.57        0.35      0.91 o
 -10   3  11       25.29       26.68      2.76 o
  -9   3  11        0.90        0.31      0.68 o
  -8   3  11       24.54       25.63      0.70 o
  -7   3  11       51.95       55.10      1.20 o
  -6   3  11       23.01       20.00      2.21 o
  -5   3  11       12.29        7.80      0.42 o
  -4   3  11       42.93       35.74      1.26 o
  -3   3  11        3.15        2.50      0.39 o
  -2   3  11       14.46       12.43      0.82 o
  -1   3  11        1.76        1.25      0.40 o
   0   3  11       14.66       11.98      0.55 o
   1   3  11        5.08        7.03      0.77 o
   2   3  11       14.28       17.73      1.22 o
   3   3  11      192.68      185.66      3.15 o
   4   3  11       22.16       17.70      1.36 o
   5   3  11        0.00        0.24      0.72 o
   6   3  11        7.06        9.12      0.41 o
   7   3  11        9.45        9.67      0.75 o
   8   3  11        3.60        4.31      1.18 o
 -10   4  11        3.19        3.03      0.77 o
  -9   4  11        1.09        1.66      0.46 o
  -8   4  11        0.25        1.96      0.46 o
  -7   4  11        0.00        0.37      0.35 o
  -6   4  11       18.85       17.44      0.62 o
  -5   4  11        1.72        1.25      0.32 o
  -4   4  11        0.01        0.42      0.61 o
  -3   4  11       42.97       42.85      1.71 o
  -2   4  11       15.56       16.27      0.65 o
  -1   4  11      165.91      174.50      3.44 o
   0   4  11      126.01      121.60      2.47 o
   1   4  11        3.01        3.58      0.46 o
   2   4  11       28.78       29.12      0.80 o
   3   4  11        2.14        2.93      0.35 o
   4   4  11       16.32       17.63      0.56 o
   5   4  11        0.07        0.16      0.36 o
   6   4  11        2.50        0.57      0.77 o
   7   4  11        0.22       -1.14      0.76 o
   8   4  11        4.70        4.11      1.31 o
  -9   5  11        0.37        0.93      0.89 o
  -8   5  11        7.98        7.94      0.76 o
  -7   5  11       35.80       29.00      0.97 o
  -6   5  11        7.98        8.65      0.53 o
  -5   5  11        5.21        6.00      0.93 o
  -4   5  11      262.21      267.47      5.64 o
  -3   5  11      117.30      123.81      2.64 o
  -2   5  11      117.69      126.25      2.67 o
  -1   5  11       87.26       84.30      3.35 o
   0   5  11       36.16       39.18      2.69 o
   1   5  11       71.49       65.93      1.58 o
   2   5  11       41.23       37.70      0.99 o
   3   5  11        0.17        0.32      0.39 o
   4   5  11       10.51        8.41      0.65 o
   5   5  11        2.52        2.63      0.46 o
   6   5  11        2.50        2.23      0.57 o
   7   5  11        0.53        0.04      0.85 o
  -8   6  11        0.01        1.07      0.65 o
  -7   6  11        0.10        1.72      0.82 o
  -6   6  11       25.94       18.94      1.32 o
  -5   6  11       60.31       55.29      1.72 o
  -4   6  11        0.48        1.07      0.77 o
  -3   6  11      133.66      134.36      3.90 o
  -2   6  11        2.14       -0.77      0.73 o
  -1   6  11      112.87      110.18      5.18 o
   0   6  11       87.90       91.54      5.48 o
   1   6  11       31.30       27.70      1.20 o
   2   6  11        0.01        1.81      0.76 o
   3   6  11       23.63       22.35      1.02 o
   4   6  11        5.72        3.21      0.54 o
   5   6  11        0.01       -0.09      1.02 o
   6   6  11        0.65       -1.97      1.31 o
  -7   7  11        3.24        1.89      0.82 o
  -6   7  11       12.20       11.50      1.08 o
  -5   7  11        2.73        4.13      1.43 o
  -4   7  11        8.88        6.83      0.88 o
  -3   7  11       16.23       15.04      1.04 o
  -2   7  11        7.21        6.51      1.21 o
  -1   7  11       12.32       11.35      1.24 o
   0   7  11        0.57        1.71      0.82 o
   1   7  11       19.65       22.30      1.43 o
   2   7  11        1.90        1.88      1.64 o
   3   7  11        3.62        3.76      1.13 o
   4   7  11       38.75       50.14      6.26 o
   5   7  11       13.72        6.32      1.02 o
  -6   8  11        0.20       -0.11      1.00 o
  -5   8  11        3.37        7.24      0.97 o
  -4   8  11        0.16       -0.12      2.37 o
  -3   8  11        0.44       -0.23      0.72 o
  -2   8  11       34.04       32.93      1.69 o
  -1   8  11        6.41        4.65      1.29 o
   0   8  11        3.62        4.63      1.03 o
   1   8  11        0.02        2.61      1.44 o
   2   8  11        2.73        5.67      0.92 o
   3   8  11        1.61       -0.28      2.06 o
   4   8  11        0.02        0.09      1.10 o
  -4   9  11        7.97        5.17      0.95 o
  -3   9  11        0.25        0.29      1.60 o
  -2   9  11        5.11        2.66      1.14 o
  -1   9  11        0.37       -0.83      1.12 o
   0   9  11        2.26        3.62      3.62 o
   1   9  11        0.25        1.36      2.47 o
   2   9  11        3.29        3.23      2.33 o
 -11   0  12       10.71        8.19      1.20 o
 -10   0  12       84.20       93.19      3.78 o
  -9   0  12        0.69        0.20      0.35 o
  -8   0  12       21.05       20.08      0.80 o
  -7   0  12       56.16       65.82      1.67 o
  -6   0  12       60.83       58.46      1.57 o
  -5   0  12        3.68        3.35      0.63 o
  -4   0  12       41.77       48.70      1.69 o
  -3   0  12        4.27        0.80      0.74 o
  -2   0  12       23.50       28.97      1.26 o
  -1   0  12      937.89     1035.00     23.13 o
   0   0  12      182.24      184.90      4.57 o
   1   0  12      248.40      250.26      4.87 o
   2   0  12       68.19       70.91      1.73 o
   3   0  12      498.17      518.48      9.99 o
   4   0  12      220.08      218.68      4.56 o
   5   0  12       65.72       55.64      1.53 o
   6   0  12       17.69       18.40      0.80 o
   7   0  12        1.06        2.44      0.53 o
   8   0  12       50.47       44.25      3.35 o
 -11   1  12        5.18        5.78      1.35 o
 -10   1  12       11.84       13.42      0.88 o
  -9   1  12       20.38       20.77      0.71 o
  -8   1  12        1.48        2.05      0.35 o
  -7   1  12        0.04       -0.12      0.25 o
  -6   1  12        0.07       -0.02      0.46 o
  -5   1  12       33.39       33.07      0.84 o
  -4   1  12        8.07        7.48      0.31 o
  -3   1  12      164.34      176.00      3.23 o
  -2   1  12      531.67      529.81      8.66 o
  -1   1  12      114.76      117.99      1.73 o
   0   1  12       20.11       23.52      0.49 o
   1   1  12        0.31        0.49      0.30 o
   2   1  12       15.52       12.89      1.78 o
   3   1  12       74.02       71.79      1.37 o
   4   1  12        9.75       10.89      0.41 o
   5   1  12       34.97       30.45      0.75 o
   6   1  12        7.29        7.42      0.58 o
   7   1  12        0.15        0.81      0.51 o
   8   1  12        5.89        3.92      2.78 o
 -10   2  12       11.57        8.88      0.81 o
  -9   2  12       13.34       11.42      1.30 o
  -8   2  12       21.40       18.27      0.59 o
  -7   2  12       44.52       37.52      0.88 o
  -6   2  12        0.62        1.32      0.34 o
  -5   2  12      185.24      185.78      3.02 o
  -4   2  12      141.02      144.20      2.45 o
  -3   2  12        9.35        7.49      0.32 o
  -2   2  12       68.14       64.97      1.49 o
  -1   2  12      210.28      186.63      4.26 o
   0   2  12      138.75      149.77      5.12 o
   1   2  12       27.29       27.78      0.89 o
   2   2  12        7.67        9.75      0.38 o
   3   2  12       21.00       23.17      0.76 o
   4   2  12       27.74       25.64      0.65 o
   5   2  12      149.21      165.75      2.92 o
   6   2  12        0.04       -0.07      0.19 o
   7   2  12        0.05        0.07      0.59 o
   8   2  12        5.70        4.69      1.52 o
 -10   3  12        0.71        0.71      0.92 o
  -9   3  12        0.83        0.40      0.51 o
  -8   3  12        5.75        5.44      0.38 o
  -7   3  12        1.94        1.30      0.50 o
  -6   3  12       24.68       21.78      0.64 o
  -5   3  12      204.07      194.72      3.38 o
  -4   3  12        5.62        6.94      0.69 o
  -3   3  12        3.44        3.56      0.76 o
  -2   3  12       18.31       16.95      0.68 o
  -1   3  12        5.17        7.53      0.56 o
   0   3  12      141.45      139.30      4.50 o
   1   3  12       13.68       12.06      1.58 o
   2   3  12        3.08        4.42      0.63 o
   3   3  12       62.83       66.08      1.42 o
   4   3  12       41.89       39.87      0.92 o
   5   3  12        0.02        0.12      0.60 o
   6   3  12        2.95        2.02      0.55 o
   7   3  12        0.68        1.22      0.57 o
   8   3  12        5.43        6.01      1.46 o
 -10   4  12        0.24        1.56      1.79 o
  -9   4  12       14.52       20.62      1.01 o
  -8   4  12        6.72        6.38      0.62 o
  -7   4  12        7.39        6.29      0.43 o
  -6   4  12      278.68      274.54      5.25 o
  -5   4  12       22.36       23.83      0.73 o
  -4   4  12        6.03        5.46      0.42 o
  -3   4  12       74.35       72.81      2.83 o
  -2   4  12       77.63       67.99      1.81 o
  -1   4  12      422.00      418.94      7.29 o
   0   4  12       19.06       11.97      1.24 o
   1   4  12        0.23        1.03      0.41 o
   2   4  12        0.31        0.96      0.40 o
   3   4  12        0.04        0.06      0.32 o
   4   4  12        1.36        0.42      0.73 o
   5   4  12        1.04        0.76      0.37 o
   6   4  12        0.80       -0.03      0.46 o
   7   4  12       15.95       16.57      1.22 o
  -9   5  12       14.59       15.89      1.60 o
  -8   5  12        1.60        1.37      1.01 o
  -7   5  12        0.38        0.08      0.72 o
  -6   5  12       34.86       35.99      3.06 o
  -5   5  12      114.38      106.90      4.24 o
  -4   5  12       23.71       22.07      0.97 o
  -3   5  12       21.01       20.06      0.92 o
  -2   5  12       56.25       50.74      1.34 o
  -1   5  12       50.61       53.21      2.45 o
   0   5  12      135.60      125.05      2.73 o
   1   5  12       44.09       40.96      2.68 o
   2   5  12        4.44        3.02      0.56 o
   3   5  12        0.87       -0.08      0.41 o
   4   5  12       25.37       20.50      0.89 o
   5   5  12        4.15        6.14      0.67 o
   6   5  12        1.44       -0.50      1.16 o
   7   5  12        0.02       -0.76      0.74 o
  -8   6  12        8.44        7.52      0.99 o
  -7   6  12       11.68       10.56      1.00 o
  -6   6  12       14.61       15.76      0.81 o
  -5   6  12       55.41       52.72      2.46 o
  -4   6  12       22.79       24.80      4.54 o
  -3   6  12        3.82        3.28      0.98 o
  -2   6  12        2.86        0.87      0.97 o
  -1   6  12        1.20       -0.16      0.70 o
   0   6  12        6.43        4.62      0.89 o
   1   6  12       14.81       15.52      1.92 o
   2   6  12        0.25       -0.52      0.48 o
   3   6  12        0.61        0.80      0.51 o
   4   6  12        1.19        0.90      0.71 o
   5   6  12        0.03        1.39      1.31 o
   6   6  12        1.56        0.39      1.26 o
  -7   7  12       14.97       11.77      1.53 o
  -6   7  12       18.67       12.90      1.11 o
  -5   7  12        3.18        2.50      0.74 o
  -4   7  12        0.88       -0.19      0.90 o
  -3   7  12       40.90       43.16      5.55 o
  -2   7  12       21.33       18.47      1.31 o
  -1   7  12       49.51       38.70      2.98 o
   0   7  12        0.21        1.59      0.87 o
   1   7  12        7.34        6.34      1.82 o
   2   7  12        6.35        9.28      3.01 o
   3   7  12        7.63       10.12      1.97 o
   4   7  12        5.62        7.45      2.19 o
   5   7  12        4.23        5.22      1.62 o
  -6   8  12        3.15        5.98      0.97 o
  -5   8  12        8.41        7.66      2.04 o
  -4   8  12        2.53        1.76      1.71 o
  -3   8  12        7.21        7.03      0.95 o
  -2   8  12        0.13        1.35      1.04 o
  -1   8  12        9.38        9.97      1.08 o
   0   8  12        0.04       -0.02      0.90 o
   1   8  12        4.48        5.93      1.18 o
   2   8  12       20.28       23.06      1.56 o
   3   8  12        0.00       -1.10      0.73 o
  -3   9  12        1.31        2.53      1.96 o
  -2   9  12        2.50        4.34      1.36 o
  -1   9  12        0.04       -0.10      0.90 o
   0   9  12        2.07        3.37      1.10 o
   1   9  12        1.16        0.90      0.87 o
 -10   1  13        1.41        2.93      1.42 o
  -9   1  13        1.23        1.92      0.31 o
  -8   1  13        6.34        5.20      0.88 o
  -7   1  13       33.19       28.39      0.78 o
  -6   1  13        0.00        0.76      0.25 o
  -5   1  13        0.03        1.58      0.26 o
  -4   1  13        0.19        1.10      0.49 o
  -3   1  13        6.02        4.97      0.61 o
  -2   1  13      193.27      218.69      3.91 o
  -1   1  13       23.23       19.91      0.68 o
   0   1  13        0.62        0.76      0.22 o
   1   1  13        5.73        3.97      0.34 o
   2   1  13      189.82      186.04      3.09 o
   3   1  13        2.57        1.72      0.32 o
   4   1  13       64.18       66.65      1.48 o
   5   1  13       15.79       17.22      0.53 o
   6   1  13       21.72       19.98      0.69 o
   7   1  13        0.65        1.32      1.10 o
   8   1  13        1.30        1.48      1.02 o
 -10   2  13        2.97        1.78      0.52 o
  -9   2  13        0.44        0.31      0.46 o
  -8   2  13        6.31        6.40      0.48 o
  -7   2  13        0.04        0.29      0.77 o
  -6   2  13        0.46       -0.08      0.47 o
  -5   2  13       16.98       17.22      0.92 o
  -4   2  13      126.59      127.04      2.17 o
  -3   2  13        2.52        1.94      0.89 o
  -2   2  13      228.89      224.75      4.16 o
  -1   2  13      362.07      361.64      5.55 o
   0   2  13       23.54       23.61      0.73 o
   1   2  13       19.27       23.97      0.59 o
   2   2  13      127.27      129.48      2.08 o
   3   2  13       21.95       14.61      1.31 o
   4   2  13       54.54       49.64      1.35 o
   5   2  13        1.79        0.55      0.29 o
   6   2  13       25.56       19.50      1.30 o
   7   2  13       22.32       19.42      1.23 o
   8   2  13        5.39        7.28      1.74 o
 -10   3  13       34.39       35.68      1.83 o
  -9   3  13       10.48       12.38      1.60 o
  -8   3  13        7.86        6.52      0.45 o
  -7   3  13       53.30       47.57      3.32 o
  -6   3  13        0.23        0.56      0.52 o
  -5   3  13       52.11       45.62      2.99 o
  -4   3  13        3.91        1.98      0.45 o
  -3   3  13     1024.35     1085.32     20.53 o
  -2   3  13        7.66        6.83      0.59 o
  -1   3  13        5.76        5.38      0.52 o
   0   3  13      142.17      131.22      2.39 o
   1   3  13        6.31        8.05      0.44 o
   2   3  13       54.10       50.89      1.24 o
   3   3  13      121.95      129.13      2.43 o
   4   3  13        0.82       -0.22      0.28 o
   5   3  13        0.03        0.40      0.48 o
   6   3  13        0.35        0.38      0.67 o
   7   3  13        9.53        6.45      0.69 o
  -9   4  13        7.83        7.13      0.70 o
  -8   4  13       15.95       16.85      1.94 o
  -7   4  13       36.96       28.33      1.17 o
  -6   4  13       33.41       28.33      0.86 o
  -5   4  13       59.95       54.05      1.40 o
  -4   4  13       29.99       30.29      1.38 o
  -3   4  13        0.01        0.43      0.78 o
  -2   4  13      104.92      107.23      6.14 o
  -1   4  13      292.51      273.77      5.87 o
   0   4  13        0.28        0.54      0.41 o
   1   4  13       23.78       22.55      0.70 o
   2   4  13        0.53        1.70      0.34 o
   3   4  13       43.81       35.31      0.94 o
   4   4  13       12.25        9.97      0.81 o
   5   4  13        4.35        4.03      0.79 o
   6   4  13        0.50        0.76      0.61 o
   7   4  13        0.50        2.09      0.88 o
  -9   5  13        1.66        0.56      1.02 o
  -8   5  13        6.25        6.28      0.96 o
  -7   5  13        0.06        1.94      0.75 o
  -6   5  13        0.33        0.64      0.46 o
  -5   5  13        1.42        0.55      0.42 o
  -4   5  13        1.04        1.41      0.70 o
  -3   5  13        0.64       -0.45      0.60 o
  -2   5  13       19.32       16.46      1.16 o
  -1   5  13       21.45       18.26      0.91 o
   0   5  13       16.07       15.40      0.81 o
   1   5  13        0.15        0.26      0.43 o
   2   5  13        9.61        7.45      1.53 o
   3   5  13        5.21        3.92      0.48 o
   4   5  13        0.82        0.50      0.52 o
   5   5  13        0.82        2.44      1.15 o
   6   5  13        9.10        9.21      1.02 o
  -8   6  13        3.21        7.78      3.51 o
  -7   6  13        4.87        5.50      1.01 o
  -6   6  13       17.25       13.18      0.85 o
  -5   6  13        0.41       -0.21      0.56 o
  -4   6  13       15.55       12.47      1.14 o
  -3   6  13        0.93        2.95      0.84 o
  -2   6  13       29.48       27.68      1.88 o
  -1   6  13        0.00        1.13      0.68 o
   0   6  13       33.27       30.57      3.57 o
   1   6  13       14.57       11.75      1.06 o
   2   6  13        0.11       -0.64      0.53 o
   3   6  13       14.06       15.25      1.09 o
   4   6  13       17.25       21.01      1.33 o
   5   6  13        3.60        3.88      0.91 o
   6   6  13        5.34        1.54      0.94 o
  -7   7  13        7.92        6.95      0.86 o
  -6   7  13        0.02       -0.39      1.22 o
  -5   7  13        2.52        3.69      1.11 o
  -4   7  13        4.30        4.04      0.95 o
  -3   7  13        2.05        2.95      0.77 o
  -2   7  13        2.91        3.46      0.87 o
  -1   7  13        0.34        1.83      1.27 o
   0   7  13       12.08        8.30      1.62 o
   1   7  13        4.20        5.23      1.52 o
   2   7  13        0.42        2.89      0.91 o
   3   7  13        4.13        5.68      0.95 o
   4   7  13       11.18        9.52      3.10 o
  -5   8  13        4.03        2.76      2.13 o
  -4   8  13        0.27        0.99      2.70 o
  -3   8  13        9.25        7.82      0.95 o
  -2   8  13        0.68        1.01      1.41 o
  -1   8  13        0.28        0.18      1.11 o
   0   8  13        2.55        1.00      0.81 o
   1   8  13        4.44        3.10      0.84 o
   2   8  13        1.61        3.76      3.29 o
   3   8  13        6.36        7.37      0.96 o
  -2   9  13        5.80        3.48      0.97 o
  -1   9  13        3.54        6.54      1.15 o
 -10   0  14       48.38       59.47      3.53 o
  -9   0  14        0.01       -0.59      0.44 o
  -8   0  14        3.57        0.41      0.55 o
  -7   0  14       51.54       48.70      1.82 o
  -6   0  14        6.65        7.01      0.77 o
  -5   0  14       28.68       30.60      1.24 o
  -4   0  14        0.00        1.66      0.67 o
  -3   0  14        8.18       11.45      1.23 o
  -2   0  14       22.44       22.85      1.16 o
  -1   0  14       34.84       31.17      1.30 o
   0   0  14      335.10      342.73      8.12 o
   1   0  14        1.84        1.17      0.61 o
   2   0  14        0.45       -0.09      0.43 o
   3   0  14       17.12       16.61      0.72 o
   4   0  14      106.29      103.27      2.56 o
   5   0  14      108.11      118.50      3.05 o
   6   0  14       48.72       50.08      2.05 o
   7   0  14        6.25        4.35      1.56 o
   8   0  14        1.79       -0.46      1.05 o
 -10   1  14        8.33        9.29      0.80 o
  -9   1  14        2.63        2.17      0.61 o
  -8   1  14       20.55       22.47      1.54 o
  -7   1  14        7.26        7.15      1.97 o
  -6   1  14        0.11        0.26      0.23 o
  -5   1  14        3.78        4.95      0.67 o
  -4   1  14       50.76       54.85      1.37 o
  -3   1  14       80.10       74.96      1.74 o
  -2   1  14      272.99      280.15     14.78 o
  -1   1  14        0.00        0.13      0.43 o
   0   1  14       40.82       47.95      1.02 o
   1   1  14        0.67        1.05      0.49 o
   2   1  14       19.87       18.10      0.78 o
   3   1  14       18.63       16.91      1.39 o
   4   1  14       24.06       25.21      0.72 o
   5   1  14        0.77        1.24      0.38 o
   6   1  14        0.07       -0.30      0.54 o
   7   1  14        1.73        1.72      0.98 o
   8   1  14       11.64       10.65      1.58 o
 -10   2  14        0.62       -0.07      0.68 o
  -9   2  14        0.54       -0.38      0.63 o
  -8   2  14       15.63       16.05      2.12 o
  -7   2  14       24.80       25.81      0.98 o
  -6   2  14        0.00        0.36      0.65 o
  -5   2  14        1.11        1.37      0.30 o
  -4   2  14        0.78        0.93      0.44 o
  -3   2  14       46.65       44.20      1.21 o
  -2   2  14      652.33      659.80      8.08 o
  -1   2  14       19.88       22.63      1.46 o
   0   2  14       28.51       25.54      0.59 o
   1   2  14       37.62       39.77      0.85 o
   2   2  14        2.21        3.77      0.48 o
   3   2  14       53.40       55.49      1.42 o
   4   2  14        7.23        5.07      0.57 o
   5   2  14        2.13        2.94      0.37 o
   6   2  14        4.09        5.81      0.60 o
   7   2  14        9.04        7.28      1.36 o
 -10   3  14        0.51        0.75      0.81 o
  -9   3  14       37.13       39.71      1.96 o
  -8   3  14        8.20        7.45      1.10 o
  -7   3  14       14.22       13.83      0.70 o
  -6   3  14       18.25       13.92      1.26 o
  -5   3  14       10.19       10.76      0.64 o
  -4   3  14      273.39      281.91      4.63 o
  -3   3  14      177.57      164.41      2.93 o
  -2   3  14        1.61        1.76      0.44 o
  -1   3  14        9.60       10.99      1.19 o
   0   3  14       83.58       74.61      2.09 o
   1   3  14        8.16       11.18      0.60 o
   2   3  14        8.03        8.49      0.67 o
   3   3  14       50.07       47.64      1.06 o
   4   3  14       15.15       12.62      0.51 o
   5   3  14        0.17       -0.57      1.04 o
   6   3  14       36.64       43.80      2.21 o
   7   3  14       36.18       36.99      2.90 o
  -9   4  14       38.64       40.36      2.49 o
  -8   4  14        3.43        1.72      0.68 o
  -7   4  14       12.69        8.90      1.55 o
  -6   4  14        6.35        5.46      0.44 o
  -5   4  14       85.90       80.46      4.80 o
  -4   4  14        1.42        0.66      0.35 o
  -3   4  14      268.36      270.54      6.15 o
  -2   4  14        0.35        0.70      0.72 o
  -1   4  14        0.07        0.84      0.43 o
   0   4  14        5.52        6.73      0.44 o
   1   4  14       28.60       28.40      0.84 o
   2   4  14       68.13       60.81      1.48 o
   3   4  14        0.10        0.07      0.36 o
   4   4  14        0.14        0.64      0.71 o
   5   4  14        3.41        2.63      0.65 o
   6   4  14        2.17        3.31      0.90 o
   7   4  14       13.84       18.89      1.99 o
  -9   5  14        0.25        0.63      0.59 o
  -8   5  14        5.52        5.00      0.78 o
  -7   5  14        2.11        4.65      1.36 o
  -6   5  14       30.22       30.53      1.41 o
  -5   5  14        1.32        1.07      0.42 o
  -4   5  14        0.41        1.66      1.00 o
  -3   5  14        6.11        9.22      1.50 o
  -2   5  14      107.95      105.80      3.49 o
  -1   5  14      107.30      113.15      3.76 o
   0   5  14       20.27       15.29      2.44 o
   1   5  14        4.95        7.01      1.02 o
   2   5  14       58.89       62.56      1.93 o
   3   5  14        3.37        3.35      0.48 o
   4   5  14        0.01        0.04      0.67 o
   5   5  14       33.42       29.92      1.56 o
   6   5  14       12.56       14.76      1.08 o
  -8   6  14       17.57       17.02      1.21 o
  -7   6  14       13.35       17.42      1.25 o
  -6   6  14        0.49        1.35      0.71 o
  -5   6  14       58.38       65.06      2.36 o
  -4   6  14       20.41       18.80      4.15 o
  -3   6  14        7.32        7.28      0.89 o
  -2   6  14        1.97        3.13      1.10 o
  -1   6  14       30.10       30.13      5.64 o
   0   6  14        2.20        2.70      0.76 o
   1   6  14        5.23        3.58      0.60 o
   2   6  14        7.21        8.65      0.96 o
   3   6  14       14.72       19.25      1.26 o
   4   6  14       10.72        8.11      1.01 o
   5   6  14        0.38        1.74      1.60 o
  -6   7  14        5.12        5.60      0.99 o
  -5   7  14       24.14       27.53      1.59 o
  -4   7  14       12.90       12.94      2.91 o
  -3   7  14        1.54        4.18      1.12 o
  -2   7  14       21.03       23.27      1.55 o
  -1   7  14        0.54        0.65      0.77 o
   0   7  14        3.36        5.31      2.21 o
   1   7  14        0.46       -0.71      1.51 o
   2   7  14       13.91       13.29      1.18 o
   3   7  14        0.04       -0.78      1.37 o
   4   7  14       22.58       28.29      1.62 o
  -5   8  14       37.00       36.36      2.19 o
  -4   8  14       28.10       27.29      7.45 o
  -3   8  14        2.96        2.78      1.03 o
  -2   8  14        0.50        0.33      0.86 o
  -1   8  14        0.07        0.72      1.65 o
   0   8  14        3.23        3.05      0.98 o
   1   8  14        5.81        5.08      0.92 o
   2   8  14        5.40        6.97      1.63 o
 -10   1  15        9.09        8.27      1.15 o
  -9   1  15       16.74       21.06      2.09 o
  -8   1  15        1.88        4.09      0.44 o
  -7   1  15       47.86       39.51      1.00 o
  -6   1  15       68.49       57.85      1.34 o
  -5   1  15       10.27        8.56      0.69 o
  -4   1  15        9.59       13.70      1.64 o
  -3   1  15      234.62      233.62      4.49 o
  -2   1  15      721.16      741.45     12.49 o
  -1   1  15      206.56      203.74      3.91 o
   0   1  15      191.31      183.61      3.19 o
   1   1  15        0.01        0.45      0.76 o
   2   1  15        2.86        4.25      1.15 o
   3   1  15        9.29        9.94      0.71 o
   4   1  15        4.99        4.51      0.78 o
   5   1  15       22.95       22.01      0.70 o
   6   1  15       23.27       23.66      1.24 o
   7   1  15        7.85        5.96      1.21 o
 -10   2  15        1.46        2.29      0.88 o
  -9   2  15        0.83        2.29      1.55 o
  -8   2  15        1.65        1.87      0.91 o
  -7   2  15        0.01        0.74      0.35 o
  -6   2  15        5.11        4.20      0.56 o
  -5   2  15       37.75       33.36      1.13 o
  -4   2  15      400.80      396.96      6.34 o
  -3   2  15      345.12      342.90      5.69 o
  -2   2  15        4.48        5.49      0.32 o
  -1   2  15        0.86        0.30      1.01 o
   0   2  15        6.54        3.23      0.25 o
   1   2  15        0.15        0.08      0.51 o
   2   2  15      299.33      297.85      7.93 o
   3   2  15       57.24       58.70      1.28 o
   4   2  15        5.32        4.98      1.29 o
   5   2  15        0.08        0.79      0.71 o
   6   2  15        4.41        0.96      0.99 o
   7   2  15       10.53        8.87      1.33 o
  -9   3  15        3.28        2.16      0.49 o
  -8   3  15        4.67        8.48      0.67 o
  -7   3  15        0.31        0.35      0.34 o
  -6   3  15        8.24        5.11      0.81 o
  -5   3  15       76.42       80.82      2.64 o
  -4   3  15        2.47        1.93      0.26 o
  -3   3  15       68.90       70.89      2.92 o
  -2   3  15      118.56      105.44      2.41 o
  -1   3  15       19.91       19.95      0.97 o
   0   3  15        2.96        0.89      0.31 o
   1   3  15       88.87       77.74      1.66 o
   2   3  15        6.76        7.58      0.42 o
   3   3  15       87.24       81.57      1.74 o
   4   3  15       11.18        7.10      0.45 o
   5   3  15        0.98       -0.13      0.42 o
   6   3  15        0.71        1.00      0.63 o
   7   3  15        0.09       -1.00      1.04 o
  -9   4  15        0.76        2.73      0.65 o
  -8   4  15       12.36       14.70      0.90 o
  -7   4  15        3.19        3.53      0.81 o
  -6   4  15       25.56       26.56      1.39 o
  -5   4  15       21.37       18.01      1.90 o
  -4   4  15        8.00        9.03      0.63 o
  -3   4  15       26.34       18.62      3.18 o
  -2   4  15      363.46      381.46     10.25 o
  -1   4  15      324.28      312.86      8.52 o
   0   4  15        2.35        3.01      0.95 o
   1   4  15       89.13       92.65      5.29 o
   2   4  15        1.06        1.34      0.43 o
   3   4  15       15.15       14.49      0.70 o
   4   4  15        9.00        9.44      0.62 o
   5   4  15        5.12        4.89      0.59 o
   6   4  15        9.44        7.51      0.87 o
  -8   5  15       65.44       64.09      2.95 o
  -7   5  15        0.01       -0.44      1.03 o
  -6   5  15        0.78        1.69      0.68 o
  -5   5  15       22.28       21.10      2.58 o
  -4   5  15      176.32      177.64     12.37 o
  -3   5  15       30.25       25.01      1.30 o
  -2   5  15        4.05        4.53      0.79 o
  -1   5  15        0.51        0.49      0.85 o
   0   5  15      133.90      125.99      3.30 o
   1   5  15       92.59       95.65      2.76 o
   2   5  15        5.41        9.25      2.25 o
   3   5  15        2.17        3.37      0.95 o
   4   5  15        1.59        1.58      1.13 o
   5   5  15        0.67        0.34      1.19 o
  -7   6  15        3.41        2.16      0.88 o
  -6   6  15        8.26        9.28      3.43 o
  -5   6  15       21.93       20.09      1.32 o
  -4   6  15        1.15        0.99      2.27 o
  -3   6  15       49.75       60.17      2.46 o
  -2   6  15        3.15        0.90      0.88 o
  -1   6  15       24.94       25.54      1.60 o
   0   6  15        4.24        5.31      1.00 o
   1   6  15       21.81       16.77      2.78 o
   2   6  15        0.36        1.05      1.52 o
   3   6  15        7.02       11.12      3.60 o
   4   6  15        5.68        8.10      1.80 o
  -6   7  15        1.63        1.46      1.26 o
  -5   7  15       16.57       16.32      1.37 o
  -4   7  15        6.76        7.42      1.19 o
  -3   7  15       68.61       67.86      3.18 o
  -2   7  15        6.72        7.44      0.97 o
  -1   7  15        0.17        0.69      0.95 o
   0   7  15       10.35       11.12      1.43 o
   1   7  15       20.57       21.34      1.46 o
   2   7  15        6.00        8.22      1.01 o
   3   7  15        5.77        9.91      1.42 o
  -4   8  15        6.42        8.89      1.08 o
  -3   8  15        0.61        1.86      0.87 o
  -2   8  15        0.09        0.06      0.21 o
  -1   8  15        7.66        9.15      5.58 o
   0   8  15        3.11        5.38      0.96 o
   1   8  15       10.45       12.10      1.18 o
 -10   0  16       20.20       18.52      1.77 o
  -9   0  16        4.73        2.70      1.18 o
  -8   0  16        0.00       -0.20      0.76 o
  -7   0  16        4.05        2.20      0.90 o
  -6   0  16       42.21       40.24      2.31 o
  -5   0  16      130.83      123.94      3.53 o
  -4   0  16       17.76       17.97      1.03 o
  -3   0  16      377.86      378.35      9.81 o
  -2   0  16      189.66      212.11      5.98 o
   0   0  16        6.98        5.71      0.71 o
   1   0  16       43.65       41.92      1.69 o
   2   0  16       54.75       53.78      2.12 o
   3   0  16       42.80       42.65      1.46 o
   4   0  16        0.00        0.63      0.44 o
   5   0  16        1.62        1.53      0.42 o
   6   0  16       24.65       29.37      1.57 o
   7   0  16       55.07       53.16      3.81 o
 -10   1  16        2.29        2.90      1.19 o
  -9   1  16        0.03       -0.83      0.57 o
  -8   1  16       24.89       22.06      3.26 o
  -7   1  16        0.28       -0.59      0.72 o
  -6   1  16       30.08       24.89      1.01 o
  -5   1  16       71.34       64.93      1.57 o
  -4   1  16       22.42       21.95      0.85 o
  -3   1  16      505.24      511.99      9.11 o
  -2   1  16        0.74        0.19      0.87 o
  -1   1  16       36.70       37.72      1.20 o
   0   1  16       16.67       14.53      0.69 o
   1   1  16       90.42       85.38      2.77 o
   2   1  16        0.33        0.39      0.76 o
   3   1  16        0.01        0.10      0.22 o
   4   1  16       12.12        9.61      0.53 o
   5   1  16       12.86       13.66      0.64 o
   6   1  16        0.44        0.14      0.44 o
   7   1  16        1.28        2.05      1.07 o
  -9   2  16        9.78        9.64      0.93 o
  -8   2  16       26.00       27.19      2.05 o
  -7   2  16        2.90        2.48      0.77 o
  -6   2  16        0.32        0.41      1.05 o
  -5   2  16        0.09        0.70      0.66 o
  -4   2  16       32.76       31.12      2.09 o
  -3   2  16        8.57        5.00      0.54 o
  -2   2  16      390.07      415.56      7.60 o
  -1   2  16      109.27      114.72      1.88 o
   0   2  16       33.15       32.18      1.61 o
   1   2  16       40.34       50.44      1.21 o
   2   2  16        1.92        1.14      0.39 o
   3   2  16       26.53       25.18      1.11 o
   4   2  16       21.09       14.15      2.06 o
   5   2  16        7.71        9.08      1.02 o
   6   2  16        0.69        1.24      0.61 o
  -9   3  16       10.83       12.08      1.01 o
  -8   3  16       11.32       11.76      0.97 o
  -7   3  16       75.80       79.74      2.32 o
  -6   3  16        0.02       -0.11      0.43 o
  -5   3  16       44.87       43.84      1.94 o
  -4   3  16      190.72      192.55      4.83 o
  -3   3  16       97.61       89.03      6.32 o
  -2   3  16      230.59      232.54      5.00 o
  -1   3  16       57.67       58.55      1.65 o
   0   3  16      104.20      103.96      2.24 o
   1   3  16      349.86      345.34      6.64 o
   2   3  16        5.02        7.38      1.27 o
   3   3  16       11.24       12.00      1.58 o
   4   3  16        3.25        2.61      0.51 o
   5   3  16        0.16        0.71      0.45 o
   6   3  16        0.18       -0.26      0.66 o
  -9   4  16       31.49       25.98      1.65 o
  -8   4  16        2.71        4.80      0.86 o
  -7   4  16        4.20        6.21      0.79 o
  -6   4  16        0.93       -0.63      0.62 o
  -5   4  16       22.54       24.53      1.00 o
  -4   4  16        8.31        8.08      1.56 o
  -3   4  16        0.78       -0.20      0.97 o
  -2   4  16       49.46       48.88      2.01 o
  -1   4  16        7.68        5.20      1.98 o
   0   4  16       16.49       18.12      1.75 o
   1   4  16      103.99      100.60      2.62 o
   2   4  16        5.44        5.09      0.58 o
   3   4  16       43.04       37.42      3.36 o
   4   4  16        2.86        1.43      1.93 o
   5   4  16        5.56        2.83      0.72 o
   6   4  16       17.89       17.14      1.35 o
  -8   5  16        0.00       -0.18      0.81 o
  -7   5  16       33.23       38.47      2.02 o
  -6   5  16       22.87       20.49      1.30 o
  -5   5  16        0.11       -0.07      2.57 o
  -4   5  16       19.46       22.27      2.98 o
  -3   5  16       29.16       28.86      1.45 o
  -2   5  16       46.22       47.73      2.12 o
  -1   5  16        6.66        2.62      1.86 o
   0   5  16      148.93      142.84      3.67 o
   1   5  16        2.46        1.34      0.61 o
   2   5  16        1.55        1.43      0.63 o
   3   5  16        3.78        4.86      1.88 o
   4   5  16        2.85        2.81      2.03 o
   5   5  16        2.26        1.33      0.92 o
  -7   6  16       20.07       22.03      1.59 o
  -6   6  16        0.03       -0.17      0.83 o
  -5   6  16        6.86        4.07      1.24 o
  -4   6  16      136.27      166.57     11.89 o
  -3   6  16        5.28        6.31      1.40 o
  -2   6  16        4.48        3.76      0.84 o
  -1   6  16        8.26        6.13      3.13 o
   0   6  16       27.76       30.61      2.90 o
   1   6  16        9.67        5.34      1.02 o
   2   6  16       31.87       33.89      1.88 o
   3   6  16        0.00        0.99      1.32 o
   4   6  16        4.50        3.99      0.82 o
  -5   7  16       25.26       21.68      1.57 o
  -4   7  16        6.17        7.56      1.12 o
  -3   7  16        1.62        3.25      0.94 o
  -2   7  16        0.06        2.28      1.19 o
  -1   7  16        5.84        2.55      1.00 o
   0   7  16        0.04        4.17      1.28 o
   1   7  16        0.41       -0.19      0.95 o
   2   7  16       29.01       28.77      1.77 o
  -2   8  16        0.38        1.75      1.33 o
  -1   8  16       10.27       11.67      1.33 o
  -9   1  17       12.84       16.78      1.11 o
  -8   1  17        1.90        1.85      0.85 o
  -7   1  17        1.92        4.49      1.34 o
  -6   1  17       79.73       76.68      2.62 o
  -5   1  17       13.73       13.82      0.98 o
  -4   1  17       63.00       73.30      2.51 o
  -3   1  17      156.06      156.68      4.62 o
  -2   1  17      361.55      373.21      9.43 o
  -1   1  17       16.04       16.37      2.94 o
   0   1  17      206.57      209.37      9.46 o
   1   1  17       17.06       15.51      1.97 o
   2   1  17      121.24      104.55      2.49 o
   3   1  17        2.55        1.71      1.06 o
   4   1  17        5.31        4.99      0.50 o
   5   1  17        1.17        2.06      0.87 o
   6   1  17       24.88       26.37      1.53 o
  -9   2  17       11.65       12.61      1.37 o
  -8   2  17        0.59        0.42      0.69 o
  -7   2  17        0.05       -1.08      0.72 o
  -6   2  17        0.34        1.00      0.55 o
  -5   2  17       96.20      100.79      3.27 o
  -4   2  17       41.42       40.86      1.77 o
  -3   2  17        0.27       -1.43      1.39 o
  -2   2  17       91.13       81.23      2.79 o
  -1   2  17      153.83      158.91      6.12 o
   0   2  17      404.57      423.56      8.74 o
   1   2  17        2.42        1.93      0.98 o
   2   2  17       54.22       50.68      1.55 o
   3   2  17       39.62       41.16      1.51 o
   4   2  17       34.86       32.91      1.30 o
   5   2  17        0.00       -0.66      0.44 o
   6   2  17        0.38       -0.98      0.65 o
  -9   3  17       23.12       23.59      1.47 o
  -8   3  17       12.78        8.96      0.89 o
  -7   3  17        2.80        2.50      1.62 o
  -6   3  17        0.14        0.43      0.42 o
  -5   3  17        4.63        3.77      0.39 o
  -4   3  17        0.05       -1.95      1.50 o
  -3   3  17      154.28      157.29      3.61 o
  -2   3  17        5.13        6.56      0.28 o
  -1   3  17        4.22        2.95      1.33 o
   0   3  17        0.02       -0.24      0.31 o
   1   3  17        6.67        4.75      0.41 o
   2   3  17       53.18       49.29      1.32 o
   3   3  17        6.27        3.23      0.51 o
   4   3  17        0.39        0.22      0.52 o
   5   3  17        4.61        3.97      0.64 o
  -8   4  17        2.39        4.03      1.23 o
  -7   4  17        0.16       -0.40      0.67 o
  -6   4  17        2.13        3.92      0.82 o
  -5   4  17        1.76        5.31      1.07 o
  -4   4  17      107.39      107.99      3.63 o
  -3   4  17       12.51       14.16      0.64 o
  -2   4  17       17.75       13.24      0.66 o
  -1   4  17       55.29       53.40      3.77 o
   0   4  17        0.16        1.78      0.49 o
   1   4  17       21.08       26.05      1.42 o
   2   4  17       77.39       71.02      1.87 o
   3   4  17        9.28        8.76      1.05 o
   4   4  17        1.26        1.05      1.13 o
   5   4  17        0.42        1.49      1.22 o
  -7   5  17        2.25        2.04      1.65 o
  -6   5  17        0.26       -0.16      0.81 o
  -5   5  17        0.01       -0.69      1.13 o
  -4   5  17        0.13        1.16      2.37 o
  -3   5  17       29.60       28.99      1.53 o
  -2   5  17       23.64       26.15      1.76 o
  -1   5  17       11.64       11.41      1.14 o
   0   5  17       68.25       62.07      1.95 o
   1   5  17       36.73       37.97      1.85 o
   2   5  17        0.00       -0.41      0.81 o
   3   5  17        6.53        7.39      0.96 o
   4   5  17        2.49        3.79      0.88 o
  -6   6  17       12.60       15.20      1.52 o
  -5   6  17        2.06        3.57      0.84 o
  -4   6  17        4.29        2.87      0.98 o
  -3   6  17       54.66       69.54      2.91 o
  -2   6  17        0.06       -1.85      1.23 o
  -1   6  17       24.74       29.83      1.86 o
   0   6  17       15.54       17.80      1.31 o
   1   6  17       19.91       17.21      1.26 o
   2   6  17        6.36        3.31      0.83 o
   3   6  17        7.07        6.22      0.91 o
  -5   7  17        7.00        6.36      1.44 o
  -4   7  17       23.20       22.59      2.17 o
  -3   7  17       42.53       39.25      7.38 o
  -2   7  17       15.94       15.55      1.36 o
  -1   7  17        7.69        7.04      1.30 o
   0   7  17        0.00        0.49      1.04 o
   1   7  17       41.22       44.29      3.10 o
  -9   0  18       26.58       29.73      2.19 o
  -8   0  18       15.58       17.53      1.64 o
  -7   0  18        0.92        2.70      0.95 o
  -6   0  18       52.85       46.19      2.85 o
  -5   0  18       50.17       56.69      3.16 o
  -4   0  18      197.91      209.94      8.12 o
  -3   0  18       48.22       45.25      2.51 o
  -2   0  18        4.11        6.76      1.24 o
   0   0  18       14.75       16.42      1.63 o
   1   0  18       68.57       67.50      3.83 o
   2   0  18        5.02        5.98      1.42 o
   3   0  18       72.04       69.97      3.67 o
   4   0  18        3.11        2.36      0.87 o
   5   0  18       36.09       48.96      3.20 o
  -9   1  18        0.02       -1.52      1.47 o
  -8   1  18       11.55       16.00      1.22 o
  -7   1  18        8.61        9.47      3.38 o
  -6   1  18       33.80       31.10      3.33 o
  -5   1  18       15.49       13.23      1.06 o
  -4   1  18       83.77       85.01      2.89 o
  -3   1  18        0.05       -0.73      1.78 o
  -2   1  18       12.22        8.57      1.32 o
  -1   1  18       17.51       12.97      1.09 o
   0   1  18        9.21        5.53      0.89 o
   1   1  18      237.27      251.38      8.07 o
   2   1  18        0.71        0.50      0.33 o
   3   1  18       15.12       16.30      1.69 o
   4   1  18        6.18        5.57      0.58 o
   5   1  18        5.29        4.83      0.57 o
   6   1  18        1.82        4.49      1.43 o
  -9   2  18        1.10       -0.06      0.65 o
  -8   2  18       15.12       16.34      1.20 o
  -7   2  18        5.10        6.00      0.90 o
  -6   2  18       32.25       32.56      1.58 o
  -5   2  18       99.66      102.69      3.48 o
  -4   2  18       15.75       18.27      1.97 o
  -3   2  18       37.85       42.10      1.75 o
  -2   2  18       15.71       13.61      1.73 o
  -1   2  18        1.62        0.50      1.86 o
   0   2  18       33.47       33.36      1.12 o
   1   2  18        6.92        6.42      0.55 o
   2   2  18        0.83        0.50      0.44 o
   3   2  18        0.01        0.58      0.80 o
   4   2  18       10.09        9.50      0.81 o
   5   2  18        2.38        2.75      0.65 o
  -8   3  18        5.34        5.47      0.95 o
  -7   3  18        0.08       -1.19      0.79 o
  -6   3  18        2.14        4.05      2.56 o
  -5   3  18       46.83       40.67      1.83 o
  -4   3  18       27.08       24.28      1.42 o
  -3   3  18       26.59       23.89      1.34 o
  -2   3  18        9.88        9.00      0.97 o
  -1   3  18       33.53       34.05      3.26 o
   0   3  18        0.53        0.72      0.31 o
   1   3  18       30.22       28.66      2.62 o
   2   3  18       29.88       30.64      2.74 o
   3   3  18        0.13        0.14      0.76 o
   4   3  18        1.29        0.87      0.61 o
   5   3  18        2.94        3.37      0.91 o
  -8   4  18        1.72        1.48      0.92 o
  -7   4  18        6.88       10.59      1.07 o
  -6   4  18        6.53        5.66      0.96 o
  -5   4  18        1.68       -0.09      0.70 o
  -4   4  18        4.05        4.23      0.83 o
  -3   4  18       18.40       18.39      1.91 o
  -2   4  18        0.69        0.84      1.46 o
  -1   4  18        9.85        5.87      0.89 o
   0   4  18        1.69        1.51      0.76 o
   1   4  18        4.81        3.74      0.57 o
   2   4  18        2.56        2.14      0.56 o
   3   4  18       10.28        9.62      0.74 o
   4   4  18       11.42        6.79      0.71 o
  -7   5  18       12.12       16.32      2.00 o
  -6   5  18        4.95        5.59      1.27 o
  -5   5  18        3.42        3.60      2.43 o
  -4   5  18       18.26       21.61      1.76 o
  -3   5  18       17.95       18.66      1.34 o
  -2   5  18       78.19       86.24      3.47 o
  -1   5  18        0.99        2.31      0.80 o
   0   5  18        0.51        1.85      0.95 o
   1   5  18        4.68        9.73      1.05 o
   2   5  18        1.07        1.37      1.09 o
   3   5  18        4.06        4.49      0.72 o
  -6   6  18        0.77       -1.00      0.80 o
  -5   6  18        0.00        1.29      3.40 o
  -4   6  18       22.66       24.80      1.66 o
  -3   6  18        0.22        1.55      0.87 o
  -2   6  18        8.31       10.52      1.33 o
  -1   6  18        5.93        6.97      0.99 o
   0   6  18       34.15       37.67      2.07 o
   1   6  18        0.17        0.25      1.65 o
   2   6  18        0.72       -0.32      0.76 o
  -3   7  18        1.20        1.25      1.29 o
  -2   7  18        2.51        2.46      1.03 o
  -1   7  18        1.13        0.31      1.25 o
   0   7  18       35.32       39.01      5.60 o
  -8   1  19        1.91        6.22      2.03 o
  -7   1  19       27.75       31.28      1.62 o
  -6   1  19        2.98        4.32      0.87 o
  -5   1  19       16.55       14.36      2.41 o
  -4   1  19        0.04        0.91      1.21 o
  -3   1  19       77.32       77.33      2.83 o
  -2   1  19       10.26        8.98      1.16 o
  -1   1  19        0.22        3.31      1.01 o
   0   1  19       24.66       20.58      1.33 o
   1   1  19        0.16        1.35      0.66 o
   2   1  19        0.06        2.43      0.92 o
   3   1  19       19.94       17.01      1.41 o
   4   1  19        0.50        1.24      0.46 o
   5   1  19        1.39        2.03      0.61 o
  -8   2  19        4.32        5.40      1.72 o
  -7   2  19        0.16        0.39      0.81 o
  -6   2  19        2.73        1.96      0.72 o
  -5   2  19        2.66        1.88      1.03 o
  -4   2  19        0.87        5.49      1.62 o
  -3   2  19       16.33       16.38      4.25 o
  -2   2  19        6.73        6.59      0.92 o
  -1   2  19       15.41       19.07      1.85 o
   0   2  19       30.22       30.90      1.54 o
   1   2  19       15.74       18.51      1.86 o
   2   2  19        1.96        1.60      0.38 o
   3   2  19        2.52        1.67      0.86 o
   4   2  19        3.87        3.86      0.87 o
   5   2  19        0.87        1.14      0.50 o
  -8   3  19        0.00        0.97      1.09 o
  -7   3  19        2.88        3.52      0.89 o
  -6   3  19        5.08        5.41      0.87 o
  -5   3  19        0.31        0.30      1.42 o
  -4   3  19        0.01        0.61      1.27 o
  -3   3  19        0.76        2.37      0.85 o
  -2   3  19        4.76        3.70      0.86 o
  -1   3  19       21.97       27.07      1.52 o
   0   3  19        1.06        0.17      0.34 o
   1   3  19       10.44       10.05      1.67 o
   2   3  19        0.11        0.70      0.49 o
   3   3  19        0.01        0.14      0.43 o
   4   3  19        0.90        0.90      0.58 o
  -7   4  19        2.24        3.81      1.66 o
  -6   4  19        0.90        1.89      0.97 o
  -5   4  19        4.25        4.48      1.18 o
  -4   4  19        0.35       -0.86      1.04 o
  -3   4  19       17.88       19.24      3.39 o
  -2   4  19        1.61        2.55      1.74 o
  -1   4  19        4.84        9.11      1.05 o
   0   4  19       17.67       22.00      1.36 o
   1   4  19        9.02        8.47      0.68 o
   2   4  19        0.80        1.25      0.59 o
   3   4  19        1.60        2.53      0.95 o
   4   4  19        1.20        0.09      1.07 o
  -6   5  19       23.32       27.71      1.89 o
  -5   5  19        5.20        5.56      0.96 o
  -4   5  19        4.49        2.27      1.69 o
  -3   5  19        0.78       -0.62      0.93 o
  -2   5  19       20.40       23.52      1.55 o
  -1   5  19       15.81       15.30      1.32 o
   0   5  19        0.07       -1.51      1.45 o
   1   5  19       25.33       23.92      1.65 o
   2   5  19        6.39       11.02      1.07 o
   3   5  19        6.69        9.40      1.23 o
  -5   6  19       10.87        7.92      3.48 o
  -4   6  19        0.77       -1.40      0.94 o
  -3   6  19        2.94        4.64      1.53 o
  -2   6  19        0.00        2.01      0.87 o
  -1   6  19       43.21       49.49      3.74 o
   0   6  19       23.42       24.20      2.04 o
   1   6  19       12.16       16.08      2.42 o
  -8   0  20        9.16        9.99      1.39 o
  -7   0  20       23.40       19.17      2.00 o
  -6   0  20      118.58      124.78      7.19 o
  -5   0  20        1.50        1.17      1.04 o
  -4   0  20       32.31       28.72      2.30 o
  -3   0  20       41.08       45.37      2.77 o
  -2   0  20       31.71       31.74      2.37 o
  -1   0  20        4.90        1.92      1.09 o
   0   0  20       46.15       50.94      3.26 o
   1   0  20       18.68       22.40      1.68 o
   2   0  20        1.37        2.09      1.32 o
   3   0  20       24.26       28.47      2.44 o
   4   0  20       18.60       21.75      2.00 o
  -8   1  20        4.02        3.36      0.96 o
  -7   1  20        0.45       -0.09      0.83 o
  -6   1  20       18.81       19.30      2.43 o
  -5   1  20      129.08      153.78      8.27 o
  -4   1  20       43.68       45.27      3.04 o
  -3   1  20        2.48        3.16      1.37 o
  -2   1  20       37.71       37.97      3.25 o
  -1   1  20        4.32        3.69      1.19 o
   0   1  20        6.55        5.51      0.94 o
   1   1  20        0.41        0.95      0.78 o
   2   1  20        0.14       -0.41      0.62 o
   3   1  20        1.43       -0.39      0.75 o
   4   1  20        2.80        3.37      1.31 o
  -8   2  20        1.19        1.19      2.38 o
  -7   2  20        0.06        1.13      0.88 o
  -6   2  20        1.20        1.22      0.69 o
  -5   2  20        4.62        1.48      0.87 o
  -4   2  20        5.75        7.65      1.28 o
  -3   2  20        5.31        4.42      2.43 o
  -2   2  20        5.50        3.97      0.98 o
  -1   2  20        1.26        2.40      1.71 o
   0   2  20        8.22        7.28      1.24 o
   1   2  20        1.53       -0.83      1.64 o
   2   2  20       20.65       14.95      1.19 o
   3   2  20        2.89        5.61      0.97 o
   4   2  20        0.00        1.54      1.22 o
  -7   3  20        6.25        4.53      1.39 o
  -6   3  20        2.36        3.05      0.85 o
  -5   3  20        2.85        6.50      2.14 o
  -4   3  20        0.12        0.89      0.94 o
  -3   3  20        0.08        1.66      1.24 o
  -2   3  20        9.47       11.26      1.15 o
  -1   3  20        0.00        0.13      0.78 o
   0   3  20       25.69       26.80      1.54 o
   1   3  20        3.40        3.87      0.92 o
   2   3  20        0.71        3.20      4.32 o
   3   3  20        0.06       -0.90      1.82 o
  -6   4  20        2.31        6.01      1.05 o
  -5   4  20        8.84        7.57      1.09 o
  -4   4  20        0.18        1.03      0.87 o
  -3   4  20       17.50       20.25      1.47 o
  -2   4  20        1.92        3.91      0.97 o
  -1   4  20        0.97        1.38      0.90 o
   0   4  20        0.73        0.80      0.73 o
   1   4  20        0.02       -0.97      0.71 o
   2   4  20        8.87        5.85      1.05 o
   3   4  20        0.74        2.07      1.03 o
  -5   5  20        8.84       12.61      2.27 o
  -4   5  20        0.43       -0.04      1.16 o
  -3   5  20        0.03        2.76      2.67 o
  -2   5  20        0.34        0.24      1.79 o
  -1   5  20        2.83        1.58      1.13 o
   0   5  20        6.19        8.18      1.12 o
   1   5  20        0.56        1.60      0.97 o
   2   5  20        1.65        1.47      0.91 o
  -3   6  20        0.42       -1.25      0.83 o
  -2   6  20        0.21       -0.37      0.87 o
  -1   6  20        2.80        2.13      1.05 o
  -7   1  21        3.87        2.54      0.93 o
  -6   1  21       14.32       15.11      3.01 o
  -5   1  21       15.21       15.13      1.94 o
  -4   1  21       15.35       15.64      1.70 o
  -3   1  21        0.03       -0.47      1.66 o
  -2   1  21       20.81       19.78      1.38 o
  -1   1  21       10.65       10.28      0.99 o
   0   1  21       10.95       10.54      1.05 o
   1   1  21       10.24        8.93      1.59 o
   2   1  21       30.08       28.51      2.79 o
   3   1  21        1.60        1.55      0.87 o
  -7   2  21       49.83       52.42      2.50 o
  -6   2  21        4.20        4.50      2.70 o
  -5   2  21        4.30        7.27      1.08 o
  -4   2  21        8.11       10.93      1.46 o
  -3   2  21        6.42        9.29      1.85 o
  -2   2  21        1.29        0.51      0.75 o
  -1   2  21       36.79       36.85      1.90 o
   0   2  21       28.04       24.63      1.58 o
   1   2  21        0.60        0.95      0.88 o
   2   2  21        0.00        1.00      0.83 o
   3   2  21        0.01        0.46      1.40 o
  -6   3  21       20.47       22.35      3.34 o
  -5   3  21        0.12        1.66      1.32 o
  -4   3  21        2.92        3.61      2.81 o
  -3   3  21        0.25        0.79      0.79 o
  -2   3  21        2.86        3.38      1.00 o
  -1   3  21        4.39        6.54      1.04 o
   0   3  21        0.07        0.54      2.61 o
   1   3  21       14.42       14.99      1.34 o
   2   3  21        0.01        0.45      0.73 o
  -6   4  21        5.70        7.07      1.80 o
  -5   4  21        3.03        4.92      1.02 o
  -4   4  21        0.10        1.43      2.71 o
  -3   4  21       10.33       10.68      1.27 o
  -2   4  21        2.60        0.92      1.40 o
  -1   4  21        0.51       -0.56      1.43 o
   0   4  21        0.31        0.84      0.80 o
   1   4  21        1.52        2.39      1.87 o
   2   4  21        0.06        0.48      0.76 o
  -4   5  21        0.31       -1.46      0.97 o
  -3   5  21        3.50        3.92      2.21 o
  -2   5  21       15.20       20.88      1.57 o
  -1   5  21       26.07       28.69      1.80 o
   0   5  21        2.88        4.03      0.93 o
  -7   0  22        1.48        0.85      1.09 o
  -6   0  22       51.62       51.14      3.87 o
  -5   0  22        1.43        2.05      1.11 o
  -4   0  22        7.64        6.81      1.34 o
  -3   0  22       19.16       24.07      2.47 o
  -2   0  22        4.00        1.61      1.02 o
  -1   0  22       15.26       10.92      1.48 o
   0   0  22       12.18        7.13      1.42 o
   1   0  22       54.48       43.88      3.22 o
   2   0  22       24.37       22.31      2.03 o
  -7   1  22       10.37        9.61      1.09 o
  -6   1  22        2.90        3.06      1.43 o
  -5   1  22        0.60       -0.09      1.45 o
  -4   1  22        0.00       -0.42      1.12 o
  -3   1  22        1.18        0.92      1.20 o
  -2   1  22       10.31       11.87      1.13 o
  -1   1  22       20.50       18.66      2.05 o
   0   1  22       45.24       46.19      2.35 o
   1   1  22        1.53       -0.11      0.77 o
   2   1  22        6.09        5.28      0.89 o
  -6   2  22       11.13       11.68      1.28 o
  -5   2  22        0.03       -0.21      3.15 o
  -4   2  22        4.07        3.33      1.01 o
  -3   2  22        0.00        0.69      1.39 o
  -2   2  22       27.42       33.79      2.57 o
  -1   2  22        0.33        0.48      0.80 o
   0   2  22        3.30        4.82      1.48 o
   1   2  22        2.47        1.66      0.85 o
   2   2  22        1.45        0.96      1.53 o
  -5   3  22        0.31       -0.47      0.79 o
  -4   3  22        0.02       -1.07      1.37 o
  -3   3  22        6.35        8.10      3.12 o
  -2   3  22       24.06       31.43      2.00 o
  -1   3  22        0.00       -0.05      2.39 o
   0   3  22        6.52        7.11      1.79 o
   1   3  22        2.27        1.08      0.92 o
  -4   4  22       27.42       29.09      1.90 o
  -3   4  22        5.18        5.18      1.00 o
  -2   4  22        0.69        1.45      0.82 o
  -1   4  22       11.51       16.69      1.45 o
   0   4  22        4.28        4.80      1.07 o
  -6   1  23        2.32        8.52      1.09 o
  -5   1  23       44.36       50.84      4.23 o
  -4   1  23        2.70        4.58      1.51 o
  -3   1  23       12.21        9.22      1.08 o
  -2   1  23        1.27        3.86      1.39 o
  -1   1  23        0.74        2.87      0.97 o
   0   1  23        0.07        2.41      1.12 o
   1   1  23        4.47        6.50      0.92 o
  -5   2  23        6.43        6.58      0.98 o
  -4   2  23        0.49        2.44      0.84 o
  -3   2  23        0.60        2.50      1.33 o
  -2   2  23        1.81        1.12      0.82 o
  -1   2  23        2.89        4.58      3.77 o
   0   2  23        3.04        2.50      1.13 o
   1   2  23       12.98       14.39      1.24 o
  -4   3  23        1.01        1.23      0.86 o
  -3   3  23       14.25       15.28      1.38 o
  -2   3  23        7.86        6.77      2.41 o
  -1   3  23       15.08       14.67      1.34 o
   0   3  23        0.50        1.14      1.17 o
  -4   0  24       25.32       27.82      2.66 o
  -3   0  24        1.21        2.73      1.22 o
  -2   0  24        0.65       -0.48      1.09 o
  -1   0  24        0.56       -0.54      1.16 o
   0   0  24        1.34        2.32      1.25 o
  -4   1  24        9.04        7.55      2.20 o
  -3   1  24        0.18       -0.71      0.93 o
  -2   1  24        0.27        1.01      1.19 o
  -1   1  24        0.15       -0.30      0.79 o
  -3   2  24        6.04        4.91      1.90 o
  -2   2  24       15.20       18.89      1.49 o
 
